# Supplementary material for: Actionability of commercial laboratory sequencing panels for newborn screening and the importance of transparency for parental decision-making
Source: Genome Med. 2021 Mar 29;13:50. doi: 10.1186/s13073-021-00867-1 (PMC8008582; doi:10.1186/s13073-021-00867-1)
Supplement: Supplementary file 1 — Additional file 1. An excel spreadsheet containing four tabs with Supplemental Tables S1-S4. Table S1. provides a list of the 74 gene-disease pairs included on all commercial panels with ASQM criteria scores, total score, and designated category for each gene-disease pair. Table S2. lists 88 additional gene-disease pairs that were scored for this manuscript following the publication by Milko et al. [19], including individual ASQM criteria scores, total score, and designated category for each gene-disease pair. Table S3. lists the 77 genes that appeared on one or more commercial laboratory NBS panels, but were designated by our group as ASQM Category 2 because they have childhood-onset but lower or no actionability. Table S4. includes 249 genes that were designated by our group as ASQM Category 1 due to childhood onset and high actionability, but were not listed on any of the four commercial lab NBS panels. [file 13073_2021_867_MOESM1_ESM.xlsx]

## Sheet: Table S1
Additional file 1: Table S1. Gene-disease pairs listed on all four commercial neonatal genomic screening panels.
NC NEXUS Gene	Gene MIM	NC NEXUS Phenotype	Phenotype MIM	Inheritance	Outcome Considered	Age of Onset	Intervention Considered	Age of Intervention Implementation	Severity	Likelihood	Efficacy	Acceptability	Knowledge	Total	CATEGORY	BabySeq Category
ABCD1	300371	Adrenoleukodystrophy	300100	X-linked	Neurodegeneration	Childhood	Referral to specialists for surveillance and early management	Neonatal	2	2	2	1	2	9	1	A
ACADM	607008	Acyl-CoA Dehydrogenase, Medium Chain, Deficiency of	201450	AR	Hypoglycemia - profound	Infant	Referral to specialists for surveillance and dietary management	Neonatal	3	3	3	3	3	15	1	A
ACADVL	609575	VLCAD deficiency	201475	AR	Hypoglycemic crises	Variable	Referral to specialists for surveillance and dietary management	Neonatal	3	3	3	3	3	15	1	A
ACAT1	607809	Alpha-Methylacetoacetic Aciduria	203750	AR	Severe metabolic acidosis	Infant	Referral to specialists for surveillance and dietary management	Neonatal	2	3	3	3	2	13	1	A
ADA	608958	Severe Combined Immunodeficiency due to ADA Deficiency	102700	AR	Immunodeficiency - combined	Infant	Referral to specialists for surveillance and preemptive management	Neonatal	3	3	3	2	3	14	1	A
ARG1	608313	Argininemia	207800	AR	Syndromic manifestations	Infant	Referral to specialists for surveillance and dietary management	Neonatal	1	3	2	2	2	10	1	A
ASL	608310	Argininosuccinic aciduria	207900	AR	Hyperammonemic crisis and chronic liver disease	Neonatal	Referral to specialists for surveillance and dietary management	Neonatal	2	3	2	2	3	12	1	A
ASS1	603570	Citrullinemia	215700	AR	Hyperammonemic crisis	Infant	Referral to specialists for surveillance and dietary management	Neonatal	3	3	2	2	2	12	1	A
BCKDHA	608348	Maple syrup urine disease, type Ia, Ib, and type II	248600	AR	Syndromic manifestations	Neonatal	Referral to specialists for surveillance and dietary management	Neonatal	2	3	2	2	3	12	1	A
BCKDHB	248611	Maple syrup urine disease, type Ib	248600	AR	Syndromic manifestations	Neonatal	Referral to specialists for surveillance and dietary management	Neonatal	2	3	2	2	3	12	1	A
BTD	609019	Biotinidase Deficiency	253260	AR	Developmental delay	Infant	Referral to specialists for surveillance and preemptive management	Neonatal	1	3	3	3	3	13	1	A
CBS	613381	Homocystinuria, B6-responsive and nonresponsive types	236200	AR	Thrombosis	Childhood	Referral to specialists for surveillance and dietary management	Infant	2	3	3	2	3	13	1	A
CFTR	602421	Cystic Fibrosis	219700	AR	Pulmonary disease	Infant	Referral to specialists for surveillance and early management	Infant	2	3	2	2	3	12	1	A
CPT1A	600528	CPT deficiency, hepatic, type IA	255120	AR	Hypoketotic hypoglycemia	Infant	Referral to specialists for surveillance and dietary management	Infant	3	2	2	3	2	12	1	A
CPT2	600650	Myopathy due to CPTII Deficiency	255110	AR	Myopathy and rhabdomyolysis	Childhood	Referral to specialists for surveillance and dietary management	Infant	2	3	3	3	2	13	1	A
DBT	248610	Maple syrup urine disease, type II	248600	AR	Syndromic manifestations	Neonatal	Referral to specialists for surveillance and dietary management	Neonatal	2	3	2	2	3	12	1	A
DUOX2	606759	Thyroid dyshormonogenesis 6	607200	AR	Hypothyroidism	Neonatal	Referral to specialists for surveillance and preemptive management	Neonatal	2	3	3	3	2	13	1	A
ETFA	608053	Glutaric acidemia IIA	231680	AR	Metabolic crisis	Neonatal	Referral to specialists for surveillance and preemptive management	Neonatal	2	2	2	3	3	12	1	A
ETFB	130410	Glutaric acidemia IIB	231680	AR	Metabolic crisis	Neonatal	Referral to specialists for surveillance and preemptive management	Neonatal	2	2	2	3	3	12	1	A
ETFDH	231675	Glutaric acidemia IIC	231680	AR	Metabolic crisis	Neonatal	Referral to specialists for surveillance and preemptive management	Neonatal	2	2	2	3	3	12	1	A
FAH	613871	Tyrosinemia, type I	276700	AR	Liver failure and hepatocellular carcinoma	Infant	Referral to specialists for surveillance and early management	Neonatal	2	3	3	2	3	13	1	A
G6PC	613742	Glycogen Storage Disease 1a	232200	AR	Severe hypoglycemia	Infant	Referral to specialists for surveillance and dietary management	Neonatal	2	3	3	2	3	13	1	A
G6PD	305900	Hemolytic anemia due to G6PD deficiency	300908	X-linked	Hemolytic anemia	Variable	Referral to specialists for surveillance and preemptive management	Neonatal	1	2	3	3	3	12	1	A
GAA	606800	Glycogen storage disease II (GSD2)	232300	AR	Syndromic manifestations	Infant	Referral to specialists for surveillance and early management	Infant	3	3	3	2	3	14	1	A
GALK1	604313	Galactokinase Deficiency with Cataracts	230200	AR	Vision impairment	Infant	Referral to specialists for surveillance and dietary management	Neonatal	1	3	3	3	3	13	1	A
GALT	606999	Galactosemia	230400	AR	Liver failure or E. coli sepsis	Infant	Referral to specialists for surveillance and dietary management	Neonatal	2	3	3	2	3	13	1	A
GCDH	608801	Glutaricaciduria, type I	231670	AR	Metabolic crisis	Variable	Referral to specialists for surveillance and dietary management	Neonatal	2	3	2	3	3	13	1	A
GLA	300644	Fabry Disease	301500	X-linked	Syndromic manifestations	Variable	Referral to specialists for surveillance and preemptive management	Childhood	2	3	2	2	3	12	1	A
HADHB	143450	Trifunctional protein deficiency	609015	AR	Syndromic manifestations	Neonatal	Referral to specialists for surveillance and dietary management	Neonatal	3	3	2	3	2	13	1	A
HBB	141900	Thalassemias, beta- (Major, AR)	613985	AR	Anemia	Infant	Referral to specialists for surveillance and early management	Infant	2	3	3	2	3	13	1	A
HLCS	609018	Holocarboxylase synthetase deficiency	253270	AR	Seizures	Neonatal	Referral to specialists for surveillance and preemptive management	Neonatal	2	3	3	3	2	13	1	A
HMGCL	613898	HMG-CoA lyase deficiency	246450	AR	Hypoglycemia - severe	Infant	Referral to specialists for surveillance and dietary management	Neonatal	2	3	2	2	2	11	1	A
IDUA	252800	Mucopolysaccharidosis Ih	607014	AR	Syndromic manifestations	Infant	Referral to specialists for surveillance and early management	Infant	3	3	2	1	2	11	1	A
IL2RG	308380	Severe Combined Immunodeficiency, X-linked	300400	X-linked	Immunodeficiency - combined	Neonatal	Referral to specialists for surveillance and preemptive management	Neonatal	3	3	3	3	3	15	1	A
IVD	607036	Isovaleric acidemia	243500	AR	Metabolic decompensation	Neonatal	Referral to specialists for surveillance and dietary management	Neonatal	3	2	3	2	3	13	1	A
LMBRD1	612625	Methylmalonic aciduria and homocystinuria, cblF type	277380	AR	Syndromic manifestations	Infant	Referral to specialists for surveillance and preemptive management	Neonatal	1	3	2	3	2	11	1	A
MMAA	607481	Methylmalonic aciduria, vitamin B12-responsive	251100	AR	Metabolic decompensation	Infant	Referral to specialists for surveillance and dietary management	Neonatal	2	2	3	3	3	13	1	A
MMAB	607568	Methylmalonic aciduria, vitamin B12-responsive, due to defect insynthesis of adenosylcobalamin, cblB complementation type	251110	AR	Metabolic decompensation	Infant	Referral to specialists for surveillance and dietary management	Neonatal	2	3	2	3	3	13	1	A
MMACHC	609831	Methylmalonic aciduria and homocystinuria, cblC type	277400	AR	Metabolic decompensation	Infant	Referral to specialists for surveillance and dietary management	Neonatal	2	3	2	3	3	13	1	A
MMADHC	611935	Methylmalonic aciduria and homocystinuria, cblD type	277410	AR	Metabolic decompensation	Infant	Referral to specialists for surveillance and dietary management	Neonatal	2	3	2	2	1	10	1	A
MTR	156570	Homocystinuria-megaloblastic anemia, cblG complementation type	250940	AR	Syndromic manifestations	Infant	Referral to specialists for surveillance and preemptive management	Neonatal	2	3	2	3	2	12	1	A
MTRR	602568	Homocystinuria-megaloblastic anemia, cbl E type	236270	AR	Syndromic manifestations	Infant	Referral to specialists for surveillance and preemptive management	Neonatal	2	3	2	3	2	12	1	A
MUT	609058	Methylmalonic aciduria, mut(0) type	251000	AR	Metabolic decompensation	Infant	Referral to specialists for surveillance and dietary management	Neonatal	3	3	2	2	3	13	1	A
OTC	300461	Ornithine transcarbamylase deficiency (Males)	311250	X-linked	Hyperammonemic crisis	Neonatal	Referral to specialists for surveillance and dietary management	Neonatal	3	3	3	2	3	14	1	A
PAH	612349	Phenylketonuria	261600	AR	Intellectual disability	Infant	Referral to specialists for surveillance and dietary management	Neonatal	2	3	3	2	3	13	1	A
PAX8	167415	Hypothyroidism, congenital, due to thyroid dysgenesis or hypoplasia	218700	Multiple and/or complex pattern	Thyroid dysgenesis	Infant	Referral to specialists for surveillance and preemptive management	Neonatal	2	2	3	3	2	12	1	A
PCCA	232000	Propionicacidemia	606054	AR	Organic aciduria manifestations	Neonatal	Referral to specialists for surveillance and early management	Neonatal	3	3	1	3	3	13	1	A
PCCB	232050	Propionicacidemia	606054	AR	Organic acidemia manifestations	Neonatal	Referral to specialists for surveillance and preemptive management	Neonatal	3	3	1	3	3	13	1	A
PTS	612719	Hyperphenylalaninemia, BH4-deficient, A	261640	AR	Hyperphenylalaninemia with cognitive impairment	Infant	Referral to specialists for surveillance and preemptive management	Neonatal	2	3	3	3	2	13	1	A
QDPR	612676	Hyperphenylalaninemia, BH4-deficient, C	261630	AR	Hyperphenylalaninemia with cognitive impairment	Infant	Referral to specialists for surveillance and preemptive management	Neonatal	2	3	3	3	2	13	1	A
SLC22A5	603377	Carnitine deficiency, systemic primary	212140	AR	Metabolic decompensation	Infant	Referral to specialists for surveillance and preemptive management	Neonatal	1	1	3	3	2	10	1	A
SLC25A13	603859	Citrullinemia, type II, neonatal-onset	605814	AR	Failure to thrive and cirrhosis	Neonatal	Referral to specialists for surveillance and dietary management	Neonatal	1	2	2	3	2	10	1	A
SLC25A20	212138	Carnitine-Acylcarnitine Translocase Deficiency	212138	AR	Hypoglycemia	Neonatal	Referral to specialists for surveillance and dietary management	Neonatal	2	3	3	3	2	13	1	A
SLC5A5	601843	Thyroid dyshormonogenesis 1	274400	AR	Hypothyroidism	Infant	Referral to specialists for surveillance and preemptive management	Neonatal	2	3	3	3	2	13	1	A
TAT	613018	Tyrosinemia, type II	276600	AR	Tyrosinemia manifestations	Infant	Referral to specialists for surveillance and dietary management	Neonatal	1	3	3	2	2	11	1	A
TAZ	300394	Barth Syndrome	302060	X-linked	Arrhythmia and severe cardiac events	Birth	Referral to specialists for surveillance and early management	Neonatal	2	3	2	3	2	12	1	A
TG	188450	Thyroid dyshormonogenesis 3	274700	AR	Hypothyroidism	Infant	Referral to specialists for surveillance and preemptive management	Neonatal	2	3	3	3	3	14	1	A
THRA	190120	Hypothyroidism, congenital, nongoitrous, 6	614450	AD	Congenital hypothyroidism	Neonatal	Referral to specialists for surveillance and preemptive management	Neonatal	1	3	2	3	0	9	1	A
TPO	606765	Thyroid dyshormonogenesis 2A	274500	AR	Hypothyroidism	Infant	Referral to specialists for surveillance and preemptive management	Neonatal	2	3	3	3	3	14	1	A
TSHB	188540	Hypothyroidism, congenital, nongoitrous 4	275100	AR	Intellectual disability and growth delay	Infant	Referral to specialists for surveillance and preemptive management	Neonatal	2	3	2	3	3	13	1	A
TSHR	603372	Hypothyroidism, congenital, nongoitrous, 1	275200	AR	Intellectual disability and growth delay	Infant	Referral to specialists for surveillance and preemptive management	Neonatal	2	2	2	3	3	12	1	A
DLD	238331	Dihydrolipoamide dehydrogenase deficiency	246900	AR	Mitochondrial encephalopathy and Leigh syndrome manifestations	Neonatal	Referral to specialists for surveillance and supportive care	Neonatal	3	3	0	0	1	7	2	A
MLYCD	606761	Malonyl-CoA Decarboxylase Deficiency	248360	AR	Cardiomyopathy	Infant	Referral to specialists for surveillance and dietary management	Neonatal	2	2	2	3	2	11	2	A
SMPD1	607608	Niemann-Pick Disease, Type A	257200	AR	Neurodegeneration	Infant	Referral to specialists for surveillance and supportive care	N / A	3	3	0	0	3	9	2	A
GCH1	600225	Dystonia, DOPA-responsive, with or without hyperphenylalaninemia	128230	AD	Dystonia	Childhood	Referral to specialists for surveillance and preemptive management	Childhood	1	3	3	3	3	13	1	B
MCCC1	609010	3-Methylcrotonyl-CoA Carboxylase 1 Deficiency	210200	AR	Mild weakness	Variable	Referral to specialists for surveillance and dietary management	Variable	0	3	1	3	1	8	2	B
MCCC2	609014	3-Methylcrotonyl-CoA Carboxylase 2 Deficiency	210210	AR	Encephalopathy	Infant	Referral to specialists for surveillance and supportive care	Neonatal	2	1	0	0	1	4	2	B
HADH	601609	3-Hydroxyacyl-CoA Dehydrogenase Deficiency	231530	AR	Hypoglycemia - profound	Infant	Referral to specialists for surveillance and dietary management	Neonatal	2	3	3	3	2	13	1	C
MCEE	608419	Methylmalonyl-CoA epimerase deficiency	251120	AR	Metabolic decompensation	Infant	Referral to specialists for surveillance and supportive care	N / A	2	2	2	2	1	9	1	C
HPD	609695	Tyrosinemia, type III	276710	AR	Intellectual disability and psychomotor degeneration	Neonatal	Referral to specialists for surveillance and dietary management	Neonatal	1	0	1	2	0	4	2	C
MAT1A	610550	Methionine Adenosyltransferase Deficiency, AR	250850	AR, AD	Hypermethioninemia - benign	Birth	Referral to specialists for surveillance and supportive care	N / A	0	3	0	0	2	5	2	C
HADHA	600890	LCHAD deficiency	609016	AR	Hypoglycemic crises	Neonatal	Referral to specialists for surveillance and dietary management	Neonatal	3	3	3	3	3	15	1
GALE	606953	Galactose epimerase deficiency	230350	AR	Galactosemia	Infant	Referral to specialists for surveillance and dietary management	Neonatal	1	0	2	2	1	6	2
PCBD1	126090	Hyperphenylalaninemia, BH4-deficient, D	264070	AR	Hyperphenylalaninemia without cognitive impairment	Infant	Referral to specialists for surveillance and supportive care	N / A	0	3	0	0	1	4	2

## Sheet: Table S2
Additional file 1: Table S2. Additional gene-disease pairs scored using the ASQM method for this manuscript, that were not previously published in Milko et al. [19].
NC NEXUS Gene	Gene MIM	NC NEXUS Phenotype	Phenotype MIM	Inheritance	Outcome Considered	Age of Onset	Intervention Considered	Age of Intervention Implementation	Severity	Likelihood	Efficacy	Acceptability	Knowledge	Total	CATEGORY
ABCD4	603214	Methylmalonic aciduria and homocystinuria, cblJ type	614857	AR	Metabolic decompensation	Neonatal	Referral to specialists for surveillance and dietary management	Neonatal	1	3	3	3	1	11	1
ACSF3	614245	Combined malonic and methylmalonic aciduria	614265	AR	Metabolic decompensation	Variable	Referral to specialists for surveillance and supportive care	N / A	1	3	1	3	1	9	1
ACTG2	102545	Visceral myopathy	155310	AD	Megacystis and chronic bladder dysfuntion	Variable	Referral to specialists for surveillance and supportive management	Neonatal	1	3	1	3	2	10	1
AGXT	604285	Hyperoxaluria, primary, type 1	259900	AR	Recurrent calcium oxalate stones	Childhood	Referral to specialists for surveillance and early management	Neonatal	2	3	2	3	2	12	1
AKR1D1	604741	Bile acid synthesis defect, congenital, 2	235555	AR	Cholestatic liver disease	Neonatal	Referral to specialists for surveillance and early management	Neonatal	1	3	2	3	2	11	1
ALDH4A1	606811	Hyperprolinemia, type II	239510	AR	Epilepsy and developmental delay	Infant	Referral to specialists for surveillance and supportive management	Neonatal	1	3	1	2	1	8	2
ALPL	171760	Hypophosphatasia	241500	AR	Hypophosphatasia	Birth	Referral to specialists for surveillance and early management	Neonatal	2	3	2	2	2	11	1
ANK1	612641	Spherocytosis	182900	Multiple and/or complex pattern	Spherocytosis	Birth	Referral to specialists for surveillance and early management	Childhood	1	1	3	3	2	10	2
APOPT1	616003	Mitochondrial complex IV deficiency	220110	Multiple and/or complex pattern	Metabolic decompensation	Childhood	Referral to specialists for surveillance and supportive care	N / A	1	2	1	3	1	8	2
AQP2	107777	Diabetes insipidus, nephrogenic	125800	AR	Diabetes insipidus	Birth	Referral to specialists for surveillance and preemptive management	Neonatal	2	2	2	3	2	11	1
ASPA	608034	Canavan disease	271900	AR	Syndromic manifestations	Birth	Referral to specialists for surveillance and supportive management	Neonatal	3	3	0	0	3	9	2
ATM	607585	Ataxia-telangiectasia	208900	AR	Syndromic manifestations	Neonatal	Referral to specialists for surveillance and supportive care	Neonatal	2	3	1	3	2	11	1
ATM	607585	{Breast cancer, susceptibility to} / Ataxia-telangiectasia / Lymphoma	114480	Multiple and/or complex pattern	Breast cancer	Infant	Referral to specialists for surveillance and/or preemptive management	Neonatal	2	2	2	3	3	12	3
AVPR2	300538	Diabetes insipidus, nephrogenic	304800	X-linked	Diabetes insipidus	Birth	Referral to specialists for surveillance and preemptive management	Neonatal	2	2	2	3	2	11	1
CD320	606475	Methylmalonic aciduria, transient, due to transcobalamin receptor defect	613646	AR	Asymptomatic elevation of MMA on NBS	Neonatal	Referral to specialists for surveillance and supportive management	N / A	0	3	3	3	1	10	1
CNTNAP1	602346	Hypomyelinating neuropathy, congenital, 3 / Lethal congenital contracture syndrome 7	618186	AR	Hypotonia and joint contractures	Birth	Referral to specialists for surveillance and supportive management	N / A	3	3	0	0	2	8	2
COL7A1	120120	Epidermolysis bullosa dystrophica	226600	Multiple and/or complex pattern	Blistering	Variable	Referral to specialists for surveillance and early management	Neonatal	2	2	1	2	1	8	2
CYBA	608508	Chronic granulomatous disease, autosomal, due to deficiency of CYBA	233690	AR	Immunodeficiency	Infant	Referral to specialists for surveillance and preemptive management	Infant	2	3	3	2	2	12	1
CYBB	300481	Chronic granulomatous disease, X-linked	306400	X-linked	Immunodeficiency	Infant	Referral to specialists for surveillance and preemptive management	Infant	2	3	3	2	2	12	1
CYP11B2	124080	Hypoaldosteronism, congenital	203400	AR	Hyponatremia	Infant	Referral to specialists for surveillance and preemptive management	Infant	2	3	3	3	2	13	1
CYP27A1	606530	Cerebrotendinous xanthomatosis	213700	AR	Syndromic manifestations	Adolescent	Referral to specialists for surveillance and preemptive management	Neonatal	2	3	3	3	2	13	1
CYP4F22	611495	Ichthyosis, congenital, autosomal recessive 5	604777	AR	Syndromic manifestations	Birth	Referral to specialists for surveillance and supportive management	Neonatal	1	3	0	0	2	6	2
DNAJC19	608977	3-methylglutaconic aciduria, type V	610198	AR	Dilated cardiomyopathy	Infant	Referral to specialists for surveillance and early management	Neonatal	3	2	1	2	2	10	2
EPB42	177070	Spherocytosis, type 5	612690	AR	Chronic non-immune hemolytic anemia	Neonatal	Referral to specialists for surveillance and supportive care	Neonatal	1	1	3	3	2	10	2
ETHE1	608451	Ethylmalonic encephalopathy	602473	AR	Death secondary to neurodegeneration	Infant	Referral to specialists for surveillance and supportive care	Infant	3	3	1	3	1	11	1
EXPH5	612878	Epidermolysis bullosa, nonspecific, autosomal recessive	615028	AR	Blistering	Birth	Referral to specialists for surveillance and early management	Neonatal	1	3	1	2	1	8	2
FMR1	309550	Fragile X syndrome / Fragile X tremor/ataxia syndrome / Premature ovarian failure 1	300624	X-linked	Intellectual disability and developmental delay	Neonatal	Referral to specialists for surveillance and supportive management	Neonatal	1	3	0	0	3	7	2
FOXN1	600838	T-cell immunodeficiency, congenital alopecia, and nail dystrophy	601705	Multiple and/or complex pattern	Immunodeficiency	Neonatal	Referral to specialists for surveillance and preemptive management	Neonatal	2	3	2	3	2	12	1
GABRG2	137164	Epilepsy, generalized, with febrile seizures plus, type 3 / Epileptic encephalopathy, early infantile, 74 / Febrile seizures, familial, 8	607681	AD	Epilepsy	Childhood	Referral to specialists for surveillance and supportive management	Neonatal	1	3	1	3	2	10	2
GLIS3	610192	Diabetes mellitus, neonatal, with congenital hypothyroidism	610199	AR	Hyperglycemia	Neonatal	Referral to specialists for surveillance and preemptive management	Neonatal	2	2	2	2	2	10	1
GLUD1	138130	Hyperinsulinism hyperammonemia syndrome	606762	AD	Hypoglycemic Crises	Variable	Referral to specialists for surveillance and dietary management	Neonatal	1	3	2	3	2	11	1
GRHPR	604296	Hyperoxaluria, primary, type II	260000	AR	Nephrolithiasis	Childhood	Referral to specialists for surveillance and early management	Neonatal	2	3	2	3	2	12	1
HAX1	605998	Neutropenia, severe congenital 3	610738	AR	Neutropenia	Birth	Referral to specialists for surveillance and early management	Neonatal	3	3	2	2	2	12	1
HBA1	141800	Alpha-thalassemia	604131	Multiple and/or complex pattern	Hemolytic or aplastic crises	Variable	Referral to specialists for surveillance and early management	Neonatal	1	2	3	3	3	12	1
HBA2	141850	Alpha-thalassemia	604131	Multiple and/or complex pattern	Hemolytic or aplastic crises	Variable	Referral to specialists for surveillance and early management	Neonatal	1	2	3	3	3	12	1
HCFC1	300019	Mental retardation, X-linked 3 (methylmalonic acidemia and homocysteinemia, cblX type )	309541	X-linked	Metabolic decompensation	Infant	Referral to specialists for surveillance and dietary management	Neonatal	2	3	0	0	1	6	2
HOGA1	613597	Hyperoxaluria, primary, type III	613616	AR	Recurrent calcium oxalate stones	Childhood	Referral to specialists for surveillance and early management	Neonatal	1	3	2	3	2	11	1
HSD3B7	607764	Bile acid synthesis defect, congenital, 1	607765	AR	Progressive liver disease	Neonatal	Referral to specialists for surveillance and preemptive management	Neonatal	2	3	3	3	2	13	1
IGSF1	300137	Hypothyroidism, central, and testicular enlargement	300888	X-linked	Hypothyroidism	Neonatal	Referral to specialists for surveillance and preemptive management	Neonatal	2	0	3	3	1	9	1
IKBKAP	603722	Dysautonomia, familial	223900	AR	Syndromic manifestations	Birth	Referral to specialists for surveillance and supportive care	Neonatal	2	3	1	3	1	10	2
INPP5E	613037	Joubert syndrome 1 / Mental retardation, truncal obesity, retinal dystrophy, and micropenis	213300	AR	Developmental delay and seizures	Birth	Referral to specialists for surveillance and supportive care	N / A	1	3	0	0	2	6	2
ITGB4	147557	Epidermolysis bullosa	131800	AR	Blistering and pyloric atresia	Birth	Referral to specialists for surveillance and early management	Neonatal	2	3	1	2	1	9	2
KCNB1	600397	Epileptic encephalopathy, early infantile, 26	616056	AD	Epilepsy and developmental delay	Infant	Referral to specialists for surveillance and supportive management	Neonatal	2	2	0	2	1	7	2
KCNQ2	602235	Epileptic encephalopathy, early infantile, 7 / Myokymia	613720	AD	Epileptic seizures and intellectual disability	Neonatal	Referral to specialists for surveillance and supportive care	Neonatal	2	3	2	2	2	11	1
LPL	609708	Lipoprotein lipase deficiency	238600	AR	Acute pancreatitis	Childhood	Referral to specialists for surveillance and dietary management	Neonatal	1	3	2	2	2	10	1
MCEE	608419	Methylmalonyl-CoA epimerase deficiency	251120	AR	Metabolic decompensation	Infant	Referral to specialists for surveillance and supportive care	N / A	2	2	2	2	1	9	1
MPL	159530	Thrombocytopenia, congenital amegakaryocytic	604498	AR	Aplastic anemia	Neonatal	Referral to specialists for surveillance and early management	Neonatal	2	3	3	2	2	12	1
MTFMT	611766	Combined oxidative phosphorylation deficiency 15 / Mitochondrial complex I deficiency, nuclear type 27	614947	AR	Syndromic manifestations	Variable	Referral to specialists for surveillance and supportive care	N / A	2	3	0	0	2	7	2
MTTP	157147	Abetalipoproteinemia	200100	AR	Syndromic manifestations	Neonatal	Referral to specialists for surveillance and dietary management	Neonatal	1	3	3	3	0	10	1
NDUFA1	300078	Mitochondrial complex I deficiency, nuclear type 12	301020	X-linked	Epilepsy and developmental delay	Infant	Referral to specialists for surveillance and supportive management	Neonatal	2	2	0	0	1	5	2
NRAS	164790	Noonan syndrome 6	613224	AD	Heart disease, congenital (incl. cardiomyopathy)	Birth	Referral to specialists for surveillance and early management	Neonatal	2	3	2	3	2	12	1
ORAI1	610277	Myopathy, tubular aggregate, 2	615883	AD	Myopathy	Neonatal	Referral to specialists for surveillance and supportive management	N/A	1	3	0	0	1	5	2
ORAI1	610277	Immunodeficiency 9	612782	AR	Immunodeficiency and myopathy	Neonatal	Referral to specialists for surveillance and preemptive management	Neonatal	2	3	1	1	1	8	2
PHGDH	606879	3-phosphoglycerate dehydrogenase deficiency	601815	AR	Syndromic manifestations	Birth	Referral to specialists for surveillance and early management	Neonatal	2	3	1	3	1	10	1
PHKA1	311870	Muscle glycogenosis	300559	X-linked	Syndromic manifestations	Variable	Referral to specialists for surveillance and dietary management	Neonatal	1	3	1	3	1	9	2
PHKB	172490	Phosphorylase kinase deficiency of liver and muscle, autosomal recessive /Glycogen storage disease, type IXb	261750	AR	Syndromic manifestations	Infant	Referral to specialists for surveillance and dietary management	Neonatal	1	3	3	3	3	13	1
PIGQ	605754	Epileptic encephalopathy, early infantile, 77	618548	AR	Epilepsy and developmental delay	Infant	Referral to specialists for surveillance and supportive management	Neonatal	2	3	0	0	1	6	2
PLP1	300401	Pelizaeus-Merzbacher disease / Spastic paraplegia 2, X-linked	312080	X-linked	Syndromic manifestations	Infant	Referral to specialists for surveillance and supportive management	Neonatal	3	3	0	0	3	9	2
PRF1	170280	Aplastic anemia / Hemophagocytic lymphohistiocytosis, familial, 2 /Lymphoma, non-Hodgkin	609135	AR	Immunodeficiency	Infant	Referral to specialists for surveillance and preemptive management	Neonatal	2	3	3	2	2	12	1
PRNP	176640	Creutzfeldt-Jakob disease / Huntington disease-like 1 / Prion disease with protracted course / Cerebral amyloid angiopathy, PRNP-related / Gerstmann-Straussler disease / Insomnia, fatal familial / {Kuru, susceptibility to}	123400	AD	Progressive neurodegeneration	Adulthood	Referral to specialists for surveillance and supportive management	N/A	2	3	0	0	2	7	4
PRRT2	614386	Convulsions, familial infantile, with paroxysmal choreoathetosis	602066	AD	Paroxysmal attacks	Childhood	Referral to specialists for surveillance and supportive care	Neonatal	1	3	2	3	2	11	1
PURA	600473	Mental retardation, autosomal dominant 31	616158	AD	Epilepsy, hypotonia, and intellectual disability	Infant	Referral to specialists for surveillance and supportive management	Neonatal	1	3	0	0	2	6	2
RAC2	602049	Neutrophil immunodeficiency syndrome	608203	Multiple and/or complex pattern	Immunodeficiency	Neonatal	Referral to specialists for surveillance and preemptive management	Neonatal	1	2	2	3	1	9	2
RFX5	601863	Bare lymphocyte syndrome, type II, complementation groups C & E	209920	AR	Immunodeficiency	Neonatal	Referral to specialists for surveillance and preemptive management	Neonatal	2	3	3	2	1	11	1
RFXANK	603200	MHC class II deficiency, complementation group B	209920	AR	Immunodeficiency	Neonatal	Referral to specialists for surveillance and preemptive management	Neonatal	2	3	3	2	2	12	1
RFXAP	601861	Bare lymphocyte syndrome, type II, complementation group D	209920	AR	Immunodeficiency	Neonatal	Referral to specialists for surveillance and preemptive management	Neonatal	2	3	3	2	1	11	1
RMRP	157660	Anauxetic dysplasia 1 / Cartilage-hair hypoplasia /Metaphyseal dysplasia without hypotrichosis	607095	AR	Syndromic manifestations	Neonatal	Referral to specialists for surveillance and supportive management	Neonatal	1	3	2	3	3	12	1
SC5D	602286	Lathosterolosis	607330	AR	Syndromic manifestations	Infant	Referral to specialists for surveillance and supportive care	Neonatal	2	3	0	0	1	6	2
SCN2A	182390	Epileptic encephalopathy, early infantile, 11 / Seizures, benign familial infantile, 3	613721	AD	Epileptic seizures and intellectual disability	Neonatal	Referral to specialists for surveillance and supportive care	Neonatal	2	3	1	3	1	10	2
SCN8A	600702	Epileptic encephalopathy, early infantile, 13	614558	AD	Epileptic seizures and intellectual disability	Infant	Referral to specialists for surveillance and supportive care	Neonatal	2	3	1	3	1	10	2
SIX5	600963	Branchiootorenal syndrome 2	610896	AD	Syndromic manifestations (Renal anomalies and communication deficits)	Variable	Referral to specialists for surveillance and preemptive management	Variable	1	3	2	3	1	10	1
SLC25A19	606521	Thiamine metabolism dysfunction syndrome 4 (progressive polyneuropathy type)	613710	AR	Episodic encephalopathy with motor neuropathy	Childhood	Referral to specialists for surveillance and early management	Neonatal	1	3	1	3	1	9	2
SLC4A1	109270	Spherocytosis, type 4	612653	AD	Spherocytosis	Neonatal	Referral to specialists for surveillance and supportive care	Neonatal	1	1	3	3	2	10	2
SMN1	600354	Spinal muscular atrophy	253300	AR	Muscular degeneration	Birth	Referral to specialists for surveillance and early management	Neonatal	3	3	1	3	3	13	1
STAMBP	606247	Microcephaly-capillary malformation syndrome	614261	AR	Developmental delay and seizures	Birth	Referral to specialists for surveillance and supportive care	N / A	2	3	0	0	2	7	2
STIM1	605921	Myopathy, tubular aggregate, 1 / Stormorken syndrome	160565	AD	Syndromic manifestations	Childhood	Referral to specialists for surveillance and supportive management	N/A	1	3	0	0	1	5	2
STIM1	605921	Immunodeficiency 10	612783	AR	Immunodeficiency and myopathy	Neonatal	Referral to specialists for surveillance and preemptive management	Neonatal	2	3	1	1	1	8	2
STXBP1	602926	Epileptic encephalopathy, early infantile, 4	612164	AD	Epilepsy and developmental delay	Infant	Referral to specialists for surveillance and supportive management	Neonatal	2	3	0	0	1	6	2
TBX1	602054	DiGeorge syndrome / Tetralogy of Fallot / Velocardiofacial syndrome	188400	AD	Syndromic manifestations	Birth	Referral to specialists for surveillance and early management	Neonatal	2	2	2	3	1	10	1
TCIRG1	604592	Osteopetrosis, autosomal recessive 1	259700	AR	Osteopetrosis and blindness	Infant	Referral to specialists for surveillance and early management	Neonatal	3	3	2	2	2	12	1
TECPR2	615000	Spastic paraplegia 49, autosomal recessive	615031	AR	Syndromic manifestations	Birth	Referral to specialists for surveillance and supportive management	Neonatal	2	3	0	0	2	7	2
TEK	600221	Glaucoma 3, primary congenital, E / Venous malformations, multiple cutaneous and mucosal	617272	AD	Vision impairment	Birth	Referral to specialists for surveillance and early management	Neonatal	1	3	2	2	1	9	1
TGIF1	602630	Holoprosencephaly 4	142946	AD	Developmental delay and seizures	Birth	Referral to specialists for surveillance and supportive care	N / A	1	3	0	0	2	6	2
THRB	190160	Thyroid hormone resistance	188570	Multiple and/or complex pattern	Thyroid resistance	Neonatal	Referral to specialists for surveillance and early management	Neonatal	1	0	3	3	1	8	2
TRMU	610230	Liver failure, transient infantile	613070	AR	Acute liver failure	Neonatal	Referral to specialists for surveillance and supportive care	Neonatal	2	0	3	3	1	9	1
TUBGCP6	610053	Microcephaly and chorioretinopathy, autosomal recessive, 1	251270	AR	Developmental delay and seizures	Birth	Referral to specialists for surveillance and supportive care	N / A	1	3	0	0	1	5	2
TUFM	602389	Combined oxidative phosphorylation deficiency 4	610678	AR	Syndromic manifestations	Infant	Referral to specialists for surveillance and supportive care	N / A	3	1	0	0	1	5	2
UGT1A1	191740	Crigler-Najjar syndrome, type I / Crigler-Najjar syndrome, type II / Hyperbilirubinemia, familial transient neonatal	218800	AR	Hyperbilirubinemia	Birth	Referral to specialists for surveillance and preemptive management	Neonatal	2	2	2	3	2	11	1

## Sheet: Table S3
Additional file 1: Table S3. Gene-disease pairs listed on one or more commercial lab neonatal genomic screening panels but designated as ASQM Category 2 (childhood onset, low clinical actionability).
NC NEXUS Gene	Gene MIM	NC NEXUS Phenotype	Phenotype MIM	Inheritance	Outcome Considered	Age of Onset	Intervention Considered	Age of Intervention Implementation	Severity	Likelihood	Efficacy	Acceptability	Knowledge	Total	CATEGORY	On PerkinElmer	On Fulgent	On Sema4	On BabyGenes	On Total # of Panels
HSD17B10	300256	17-Beta-Hydroxysteroid Dehydrogenase X Deficiency	300438	X-linked	Syndromic manifestations	Neonatal	Referral to specialists for surveillance and supportive care	Neonatal	0	0	0	0	1	1	2	Yes			Yes	2
GNMT	606628	Glycine N-Methyltransferase Deficiency	606664	AR	Hypermethioninemia	Childhood	Referral to specialists for surveillance and dietary management	Infant	0	3	0	0	0	3	2	Yes			Yes	2
GYS1	138570	Glycogen storage disease 0, muscle	611556	AR	Left ventricular hypertrophy and cardiac arrest	Childhood	Referral to specialists for surveillance and supportive care	N / A	3	0	0	0	0	3	2	Yes				1
PRKDC	600899	SCID	615966	AR	Immunodeficiency - combined	Infant	Referral to specialists for surveillance and supportive care	N / A	3	0	0	0	0	3	2	Yes				1
HPD	609695	Tyrosinemia, type III	276710	AR	Intellectual disability and psychomotor degeneration	Neonatal	Referral to specialists for surveillance and dietary management	Neonatal	1	0	1	2	0	4	2	Yes	Yes	Yes	Yes	4
MCCC2	609014	3-Methylcrotonyl-CoA Carboxylase 2 Deficiency	210210	AR	Encephalopathy	Infant	Referral to specialists for surveillance and supportive care	Neonatal	2	1	0	0	1	4	2	Yes	Yes	Yes	Yes	4
PCBD1	126090	Hyperphenylalaninemia, BH4-deficient, D	264070	AR	Hyperphenylalaninemia without cognitive impairment	Infant	Referral to specialists for surveillance and supportive care	N / A	0	3	0	0	1	4	2	Yes	Yes	Yes	Yes	4
HYAL1	607071	Mucopolysaccharidosis type IX	601492	AR	Swollen joints and periarticular masses	Variable	Referral to specialists for surveillance and supportive care	N / A	0	3	0	0	1	4	2	Yes				1
OPLAH	614243	5-oxoprolinase deficiency	260005	Multiple and/or complex pattern	Syndromic manifestations	Variable	Referral to specialists for surveillance and supportive care	N / A	0	3	0	0	1	4	2	Yes				1
MAT1A	610550	Methionine Adenosyltransferase Deficiency, AR	250850	AR, AD	Hypermethioninemia - benign	Birth	Referral to specialists for surveillance and supportive care	N / A	0	3	0	0	2	5	2	Yes	Yes	Yes	Yes	4
GALE	606953	Galactose epimerase deficiency	230350	AR	Galactosemia	Infant	Referral to specialists for surveillance and dietary management	Neonatal	1	0	2	2	1	6	2	Yes	Yes	Yes	Yes	4
OPA3	606580	3-Methylglutaconic Aciduria, type III	258501	AR	Neurologic involvement	Variable	Referral to specialists for surveillance and supportive care	Neonatal	1	3	0	0	2	6	2	Yes			Yes	2
MANBA	609489	Beta Manosidosis	248510	AR	Intellectual disability and seizures	Childhood	Referral to specialists for surveillance and supportive care	N / A	1	3	0	0	2	6	2	Yes				1
HCFC1	300019	Mental retardation, X-linked 3 (methylmalonic acidemia and homocysteinemia, cblX type )	309541	X-linked	Metabolic decompensation	Infant	Referral to specialists for surveillance and dietary management	Neonatal	2	3	0	0	1	6	2				Yes	1
SC5D	602286	Lathosterolosis	607330	AR	Syndromic manifestations	Infant	Referral to specialists for surveillance and supportive care	Neonatal	2	3	0	0	1	6	2	Yes				1
DLD	238331	Dihydrolipoamide dehydrogenase deficiency	246900	AR	Mitochondrial encephalopathy and Leigh syndrome manifestations	Neonatal	Referral to specialists for surveillance and supportive care	Neonatal	3	3	0	0	1	7	2	Yes	Yes	Yes	Yes	4
LIPA	613497	Cholesteryl Ester Storage Disease (Lysosomal Acid Lipase) *OR* Wolman Disease	278000	AR	Liver disease - late onset, slowly progressive	Variable	Referral to specialists for surveillance and supportive care	Variable	3	3	0	0	1	7	2	Yes	Yes	Yes		3
ACADS	606885	Short-Chain Acyl-CoA Dehydrogenase (SCAD) Deficiency - Infantile	201470	AR	Hypoglycemia	Variable	Referral to specialists for surveillance and dietary management	Neonatal	1	0	3	3	0	7	2	Yes			Yes	2
GLB1	611458	Beta-galactosidase-1 deficiency GLB1 deficiency	230500	AR	Skeletal dysplasia	Childhood	Referral to specialists for surveillance and supportive care	N / A	1	3	0	0	3	7	2	Yes	Yes			2
MCOLN1	605248	Mucolipidosis IV	252650	AR	Syndromic manifestations	Infant	Referral to specialists for surveillance and supportive care	N / A	2	3	0	0	2	7	2	Yes			Yes	2
CLN5	608102	Ceroid lipofuscinosis, neuronal, 5 (CLN5)	256731	AR	Neurodegeneration and retinal degeneration	Childhood	Referral to specialists for surveillance and supportive care	N / A	2	3	0	0	2	7	2	Yes				1
CLN6	606725	Ceroid lipofuscinosis, neuronal, 6	601780	AR	Neurodegeneration and retinal degeneration	Childhood	Referral to specialists for surveillance and supportive care	N / A	2	3	0	0	2	7	2	Yes				1
CLN8	607837	Ceroid lipofuscinosis, neuronal, 8 (CLN8)	600143	AR	Neurodegeneration and retinal degeneration	Childhood	Referral to specialists for surveillance and supportive care	N / A	2	3	0	0	2	7	2	Yes				1
GM2A	613109	GM2-gangliosidosis, AB variant	272750	AR	Neurodegeneration	Infant	Referral to specialists for surveillance and supportive care	N / A	3	3	0	0	1	7	2	Yes				1
GNPTAB	607840	Mucolipidosis II (I-cell disease)	252500	AR	Syndromic manifestations	Birth	Referral to specialists for surveillance and supportive care	N / A	2	3	0	0	2	7	2	Yes				1
GNS	607664	Mucopolysaccharidosis type IIID	252940	AR	Respiratory distress	Childhood	Referral to specialists for surveillance and supportive care	N / A	2	3	0	0	2	7	2	Yes				1
HGSNAT	610453	Mucopolysaccharidosis type IIIC	252930	AR	Neurodegeneration	Childhood	Referral to specialists for surveillance and supportive care	N / A	2	3	0	0	2	7	2	Yes				1
MFSD8	611124	Ceroid Lipofuscinosis, neuronal, 7 (CLN7)	610951	AR	Neurodegeneration and retinal degeneration	Childhood	Referral to specialists for surveillance and supportive care	N / A	2	3	0	0	2	7	2	Yes				1
NEU1	608272	Sialidosis/ MUCOLIPIDOSIS I	256550	AR	Syndromic manifestations	Infant	Referral to specialists for surveillance and supportive care	N / A	3	3	0	0	1	7	2	Yes				1
SGSH	605270	Mucopolysaccharidisis type IIIA (Sanfilippo A)	252900	AR	Neurodegeneration	Childhood	Referral to specialists for surveillance and supportive care	N / A	2	3	0	0	2	7	2	Yes				1
SUCLA2	603921	Mitochondrial DNA Depletion Syndrome 5 (Encephalomyopathic with or without Methylmalonic Aciduria)	612073	AR	Encephalomyopathy	Infant	Referral to specialists for surveillance and supportive care	Neonatal	2	3	0	0	2	7	2	Yes				1
SUCLG1	611224	Mitochondrial DNA Depletion Syndrome 9 (Encephalomyopathic type with Methylmalonic Aciduria)	245400	AR	Encephalomyopathy	Infant	Referral to specialists for surveillance and supportive care	Neonatal	3	3	0	0	1	7	2	Yes				1
SUMF1	607939	Multiple Sulfatase Deficiency	272200	AR	Syndromic manifestations	Infant	Referral to specialists for surveillance and supportive care	N / A	3	3	0	0	1	7	2	Yes				1
FMR1	309550	Fragile X syndrome / Fragile X tremor/ataxia syndrome / Premature ovarian failure 1	300624	X-linked	Intellectual disability and developmental delay	Neonatal	Referral to specialists for surveillance and supportive management	Neonatal	1	3	0	0	3	7	2				Yes	1
MCCC1	609010	3-Methylcrotonyl-CoA Carboxylase 1 Deficiency	210200	AR	Mild weakness	Variable	Referral to specialists for surveillance and dietary management	Variable	0	3	1	3	1	8	2	Yes	Yes	Yes	Yes	4
CAV1	601047	Pulmonary hypertension, primary, 3 / ?Partial lipodystrophy, congenital cataracts, and neurodegeneration syndrome / ?Lipodystrophy, congenital generalized, type 3	615343	AD	Pulmonary hypertension	Variable	Referral to specialists for surveillance and early management	Childhood	2	3	1	2	0	8	2	Yes				1
CD247	186780	Immunodeficiency due to defect in CD3-zeta	610163	AR	Immunodeficiency	Infant	Referral to specialists for surveillance and preemptive management	Neonatal	2	0	3	2	1	8	2	Yes				1
CD3G	186740	Immunodeficiency 17, CD3 gamma deficient	615607	AR	Immunodeficiency	Infant	Referral to specialists for surveillance and preemptive management	Neonatal	3	0	3	2	0	8	2	Yes				1
CLN3	607042	Ceroid lipofuscinosis, neuronal, 3	204200	AR	Neurodegeneration and retinal degeneration	Childhood	Referral to specialists for surveillance and supportive care	N / A	2	3	0	0	3	8	2	Yes				1
GBE1	607839	Glycogen Storage Disease IV	232500	AR	Neurodegeration and psychomotor impairment	Neonatal	Referral to specialists for surveillance and supportive care	N / A	3	3	0	0	2	8	2	Yes				1
NAGLU	609701	Mucopolysaccharidosis type IIIB (Sanfilippo B)	252920	AR	Syndromic manifestations	Childhood	Referral to specialists for surveillance and supportive care	N / A	3	3	0	0	2	8	2	Yes				1
NKX2-5	600584	Hypothyroidism, congenital nongoitrous, 5	225250	Multiple and/or complex pattern	Thyroid dysgenesis	Variable	Referral to specialists for surveillance and preemptive management	Variable	2	0	3	3	0	8	2	Yes				1
PTCH1	601309	Basal cell nevus syndrome	109400	AD	Medulloblastoma	Infant	Referral to specialists for surveillance and early management	Infant	2	1	1	3	1	8	2		Yes			1
SLC17A5	604322	Sialic acid storage disorder, infantile	269920	AR	Syndromic manifestations	Infant	Referral to specialists for surveillance and supportive care	N / A	3	3	0	0	2	8	2	Yes				1
ALDH4A1	606811	Hyperprolinemia, type II	239510	AR	Epilepsy and developmental delay	Infant	Referral to specialists for surveillance and supportive management	Neonatal	1	3	1	2	1	8	2	Yes				1
THRB	190160	Thyroid hormone resistance	188570	Multiple and/or complex pattern	Thyroid resistance	Neonatal	Referral to specialists for surveillance and early management	Neonatal	1	0	3	3	1	8	2				Yes	1
ORAI1	610277	Immunodeficiency 9	612782	AR	Immunodeficiency and myopathy	Neonatal	Referral to specialists for surveillance and preemptive management	Neonatal	2	3	1	1	1	8	2	Yes				1
STIM1	605921	Immunodeficiency 10	612783	AR	Immunodeficiency and myopathy	Neonatal	Referral to specialists for surveillance and preemptive management	Neonatal	2	3	1	1	1	8	2	Yes				1
SMPD1	607608	Niemann-Pick Disease, Type A	257200	AR	Neurodegeneration	Infant	Referral to specialists for surveillance and supportive care	N / A	3	3	0	0	3	9	2	Yes	Yes	Yes	Yes	4
ARSA	607574	Metachromatic Leukodystrophy	250100	AR	Syndromic manifestations	Variable	Referral to specialists for surveillance and early management	Variable	2	3	1	1	2	9	2	Yes	Yes	Yes		3
GALC	606890	Krabbe Disease	245200	AR	Neurodegeneration	Birth	Referral to specialists for surveillance and supportive care	N / A	3	3	0	0	3	9	2	Yes	Yes		Yes	3
TRHR	188545	Thyrotropin-releasing hormone resistance, generalized	188545	AR	Syndromic manifestations	Birth	Referral to specialists for surveillance and preemptive management	Neonatal	0	3	3	3	0	9	2	Yes	Yes	Yes		3
ACADSB	600301	2-Methylbutyrylglycinuria	610006	AR	Hypoglycemia - profound	Infant	Referral to specialists for surveillance and dietary management	Infant	2	0	3	3	1	9	2	Yes			Yes	2
GUSB	611499	Mucopolysaccharidosis VII	253220	AR	Syndromic manifestations	Childhood	Referral to specialists for surveillance and early management	Infant	2	3	2	1	1	9	2	Yes	Yes			2
AGA	613228	Aspartylglucosaminuria	208400	AR	Neurodegeneration	Childhood	Referral to specialists for surveillance and early management	Infant	2	3	1	1	2	9	2	Yes				1
BLM	604610	Bloom syndrome	210900	AR	Hereditary cancer predisposition	Childhood	Referral to specialists for surveillance and/or preemptive management	Infant	2	3	1	1	2	9	2				Yes	1
HEXA	606869	Tay-Sachs Disease	272800	AR	Psychomotor degeneration	Infant	Referral to specialists for surveillance and supportive care	N / A	3	3	0	0	3	9	2				Yes	1
LIG4	601837	LIG4 Syndrome	606593	AR	Immunodeficiency - combined	Variable	Referral to specialists for surveillance and preemptive management	Infant	1	3	1	3	1	9	2	Yes				1
MAN2B1	609458	Mannosidosis, alpha-, types I and II	248500	AR	Intellectual disability and psychomotor impairment	Childhood	Referral to specialists for surveillance and preemptive management	Childhood	1	3	2	1	2	9	2	Yes				1
NHEJ1	611290	Severe combined immunodeficiency with microcephaly, growth retardation, and sensitivity to ionizing radiation	611291	AR	Immunodeficiency - combined	Infant	Referral to specialists for surveillance and preemptive management	Infant	3	0	2	3	1	9	2	Yes				1
PFKM	610681	Glycogen storage disease VII	232800	AR	Syndromic manifestations	Childhood	Referral to specialists for surveillance and early management	Neonatal	1	2	2	3	1	9	2	Yes				1
PGAM2	612931	Glycogen storage disease X	261670	AR	Syndromic manifestations	Adolescent	Referral to specialists for surveillance and early management	Infant	1	2	2	3	1	9	2	Yes				1
TPP1	607998	Ceroid lipofuscinosis, neuronal, 2 (CLN2)	204500	AR	Neurodegeneration and retinal degeneration	Childhood	Referral to specialists for surveillance and supportive care	N / A	3	3	0	0	3	9	2	Yes				1
ASPA	608034	Canavan disease	271900	AR	Syndromic manifestations	Birth	Referral to specialists for surveillance and supportive management	Neonatal	3	3	0	0	3	9	2				Yes	1
PHKA1	311870	Muscle glycogenosis	300559	X-linked	Syndromic manifestations	Variable	Referral to specialists for surveillance and dietary management	Neonatal	1	3	1	3	1	9	2	Yes				1
RAC2	602049	Neutrophil immunodeficiency syndrome	608203	Multiple and/or complex pattern	Immunodeficiency	Neonatal	Referral to specialists for surveillance and preemptive management	Neonatal	1	2	2	3	1	9	2	Yes				1
AHCY	180960	Hypermethioninemia with deficiency of S-Adenosylhomocysteine Hydrolase	613752	AR	Intellectual disability and psychomotor delay	Infant	Referral to specialists for surveillance and dietary management	Neonatal	2	3	2	3	0	10	2	Yes			Yes	2
SCN2A	182390	Epileptic encephalopathy, early infantile, 11 / Seizures, benign familial infantile, 3	613721	AD	Epileptic seizures and intellectual disability	Neonatal	Referral to specialists for surveillance and supportive care	Neonatal	2	3	1	3	1	10	2		Yes	Yes		2
SCN8A	600702	Epileptic encephalopathy, early infantile, 13	614558	AD	Epileptic seizures and intellectual disability	Infant	Referral to specialists for surveillance and supportive care	Neonatal	2	3	1	3	1	10	2		Yes	Yes		2
ANK1	612641	Spherocytosis	182900	Multiple and/or complex pattern	Spherocytosis	Birth	Referral to specialists for surveillance and early management	Childhood	1	1	3	3	2	10	2		Yes	Yes		2
EPB42	177070	Spherocytosis, type 5	612690	AR	Chronic non-immune hemolytic anemia	Neonatal	Referral to specialists for surveillance and supportive care	Neonatal	1	1	3	3	2	10	2		Yes	Yes		2
SLC4A1	109270	Spherocytosis, type 4	612653	AD	Spherocytosis	Neonatal	Referral to specialists for surveillance and supportive care	Neonatal	1	1	3	3	2	10	2		Yes	Yes		2
DNAJC19	608977	3-methylglutaconic aciduria, type V	610198	AR	Dilated cardiomyopathy	Infant	Referral to specialists for surveillance and early management	Neonatal	3	2	1	2	2	10	2	Yes			Yes	2
OPA1	605290	Optic atrophy plus syndrome / Optic atrophy 1	125250	AD	Communication deficits and visual impairment	Childhood	Referral to specialists for surveillance and preemptive management	Neonatal	2	2	1	3	2	10	2		Yes			1
IKBKAP	603722	Dysautonomia, familial	223900	AR	Syndromic manifestations	Birth	Referral to specialists for surveillance and supportive care	Neonatal	2	3	1	3	1	10	2				Yes	1
MLYCD	606761	Malonyl-CoA Decarboxylase Deficiency	248360	AR	Cardiomyopathy	Infant	Referral to specialists for surveillance and dietary management	Neonatal	2	2	2	3	2	11	2	Yes	Yes	Yes	Yes	4
PNP	164050	Immunodeficiency due to purine nucleoside phosphorylase deficiency	613179	AR	Immunodeficiency	Childhood	Referral to specialists for surveillance and preemptive management	Childhood	3	3	1	2	2	11	2	Yes				1

## Sheet: Table S4
Additional file 1: Table S4. Gene-disease pairs designated as ASQM Category 1 but not listed on any commercial lab neonatal genomic screening panel.
NC NEXUS Gene	Gene MIM	NC NEXUS Phenotype	Phenotype MIM	Inheritance	Outcome Considered	Age of Onset	Intervention Considered	Age of Intervention Implementation	Severity	Likelihood	Efficacy	Acceptability	Knowledge	Total	CATEGORY
F8	300841	Hemophilia A	306700	X-linked	Bleeding	Infant	Referral to specialists for surveillance and preemptive management	Infant	2	3	3	3	3	14	1
HFE2	608374	Hemochromatosis, type 2A	602390	AR	Iron overload	Adolescent	Referral to specialists for surveillance and preemptive management	Adolescent	2	3	3	3	3	14	1
PHOX2B	603851	Central hypoventilation syndrome, congenital, with or without Hirschsprung disease	209880	AD	Hypoventilation	Birth	Referral to specialists for surveillance and early management	Neonatal	3	3	3	2	3	14	1
SCNN1G	600761	Pseudohypoaldosteronism, type I	264350	AR	Hyponatremia	Neonatal	Referral to specialists for surveillance and preemptive management	Neonatal	3	3	3	3	2	14	1
45, X	N/A	Turner syndrome	N/A	Multiple and/or complex pattern	Heart disease	Neonatal	Referral to specialists for surveillance and preemptive management	Neonatal	2	2	3	3	3	13	1
APC	611731	Familial Adenomatous Polyposis	175100	AD	Hereditary cancer predisposition	Adolescent	Referral to specialists for surveillance and/or preemptive management	Childhood	2	3	3	2	3	13	1
APOB	107730	Familial hypercholesterolemia due to ligand-defective APOB	144010	AD	Hypercholesterolemia and cardiovascular disease	Variable	Referral to specialists for surveillance and preemptive management	Neonatal	2	3	3	3	2	13	1
CIB2	605564	Deafness, autosomal recessive 48	609439	AR	Communication deficits	Birth	Referral to specialists for surveillance and preemptive management	Neonatal	1	3	3	3	3	13	1
COL11A1	120280	Stickler syndrome, type II / Marshall syndrome	604841	AD	Syndromic manifestations	Neonatal	Referral to specialists for surveillance and preemptive management	Infant	2	3	3	3	2	13	1
COL2A1	120140	Stickler syndrome, type I / Epiphyseal dysplasia, multiple, with myopia and deafness / Kniest dysplasia / Spondyloperipheral dysplasia	108300	AD	Syndromic manifestations	Neonatal	Referral to specialists for surveillance and preemptive management	Infant	1	3	3	3	3	13	1
ELN	130160	Cutis Laxa, AD 1 / Supravalvar aortic stenosis	185500	AD	Heart failure	Childhood	Referral to specialists for surveillance and early management	Neonatal	2	3	3	3	2	13	1
F10	613872	Factor X deficiency	227600	AR	Bleeding	Infant	Referral to specialists for surveillance and preemptive management	Neonatal	1	3	3	3	3	13	1
F7	613878	Factor VII deficiency	227500	AR	Bleeding	Infant	Referral to specialists for surveillance and preemptive management	Infant	2	2	3	3	3	13	1
GIF	609342	Intrinsic factor deficiency	261000	AR	Pernicious anemia	Childhood	Referral to specialists for surveillance and preemptive management	Neonatal	2	3	3	3	2	13	1
HAMP	606464	Hemochromatosis, type 2B	613313	AR	Iron overload	Adolescent	Referral to specialists for surveillance and preemptive management	Adolescent	2	3	3	3	2	13	1
HSD11B2	614232	Apparent mineralocorticoid excess	218030	AR	Hypertensive crisis	Childhood	Referral to specialists for surveillance and preemptive management	Childhood	2	3	3	3	2	13	1
KCNQ1	607542	Jervell and Lange-Nielsen syndrome	220400	AR	Arrhythmia and severe cardiac events	Infant	Referral to specialists for surveillance and preemptive management	Infant	3	3	2	2	3	13	1
LMNA	150330	Cardiomyopathy, dilated IA	115200	AD	Arrhythmia and severe cardiac events	Variable	Referral to specialists for surveillance and early management	Neonatal	2	3	2	3	3	13	1
MITF	156845	Waardenburg Syndrome, type 2A	193510	AD	Communication deficits	Birth	Referral to specialists for surveillance and preemptive management	Neonatal	1	3	3	3	3	13	1
MYBPC3	600958	Cardiomyopathy (Hypertrophic 4, Dilated IMM)	115197	AD	Arrhythmia and severe cardiac events	Variable	Referral to specialists for surveillance and early management	Neonatal	2	3	2	3	3	13	1
PCSK9	607786	Familial hypercholesterolemia 3	603776	AD	Hypercholesterolemia and cardiovascular disease	Variable	Referral to specialists for surveillance and preemptive management	Adolescent	2	3	3	3	2	13	1
PLAU	191840	Quebec Platelet Disorder	601709	AD	Bleeding	Variable	Referral to specialists for surveillance and preemptive management	Neonatal	1	3	3	3	3	13	1
RET	164761	Multiple endocrine neoplasia IIA / Multiple endocrine neoplasia IIB	171400, 162300	AD	Medullary thyroid cancer	Variable	Referral to specialists for surveillance and preemptive management	Childhood	2	3	3	2	3	13	1
SDHB	185470	Hereditary Paraganglioma-Pheochromocytoma Syndrome 4	115310	AD	Malignant pheochromocytoma / paraganglioma	Adulthood	Referral to specialists for surveillance and/or preemptive management	Childhood	2	3	3	2	3	13	1
SLC19A3	606152	Thiamine metabolism dysfunction syndrome 2 (biotin- or thiamine-responsive encephalopathy type 2)	607483	AR	Encephalopathy	Childhood	Referral to specialists for surveillance and preemptive management	Neonatal	2	3	3	3	2	13	1
TBX19	604614	Adrenocorticotropic hormone deficiency	201400	AR	Hypoglycemia	Neonatal	Referral to specialists for surveillance and preemptive management	Neonatal	2	3	3	3	2	13	1
TNNI3	191044	Cardiomyopathy (Hypertrophic 7, dilated 1FF, ?dilated 2A)	613690	Multiple and/or complex pattern	Arrhythmia and severe cardiac events	Variable	Referral to specialists for surveillance and early management	Neonatal	2	3	2	3	3	13	1
TNNT2	191045	Cardiomyopathy (Familial hypertrophic 2, Dilated 1D)	115195	AD	Arrhythmia and severe cardiac events	Variable	Referral to specialists for surveillance and early management	Neonatal	2	3	2	3	3	13	1
VWF	613160	von Willebrand disease, type 3	277480	AR	Bleeding - severe mucocutaneous and musculoskeletal	Birth	Referral to specialists for surveillance and preemptive management	Neonatal	2	3	3	3	2	13	1
ACTA2	102620	Familial Thoracic Aortic Aneurysms	611788	AD	Aortic dissection	Variable	Referral to specialists for surveillance and early management	Childhood	2	3	2	3	2	12	1
ACTC1	102540	Cardiomyopathy (Hypertrophic 11, dilated, 1R / Left Ventricular Noncompaction 4)	612098	AD	Arrhythmia and severe cardiac events	Variable	Referral to specialists for surveillance and early management	Neonatal	2	3	2	3	2	12	1
ACTG1	102560	Deafness, autosomal dominant 20/26	604717	AD	Communication deficits	Childhood	Referral to specialists for surveillance and preemptive management	Infant	1	3	3	3	2	12	1
ADGRV1	602851	Usher Syndrome, type 2C	605472	AR	Syndromic manifestations	Birth	Referral to specialists for surveillance and preemptive management	Neonatal	1	3	2	3	3	12	1
AIP	605555	Pituitary adenoma, growth hormone-secreting / Pituitary adenoma, ACTH-secreting / Pituitary adenoma, prolactin-secreting	102200, 219090, 600634	AD	Pituitary adenoma	Variable	Referral to specialists for surveillance and/or preemptive management	Childhood	1	2	3	3	3	12	1
ALMS1	606844	Alstrom Syndrome	203800	AR	Syndromic manifestations	Birth	Referral to specialists for surveillance and preemptive management	Neonatal	2	3	1	3	3	12	1
ATP6V1B1	192132	Renal tubular acidosis with deafness	267300	AR	Renal tubular acidosis	Infant	Referral to specialists for surveillance and preemptive management	Infant	1	3	3	3	2	12	1
BAG3	603883	Cardiomyopathy (Dilated, 1HH)	613881	AD	Arrhythmia and severe cardiac events	Variable	Referral to specialists for surveillance and early management	Neonatal	2	3	2	3	2	12	1
CALM1	114180	Arrhythmia (Long QT Syndrome 14 / Ventricular tachycardia, catecholaminergic polymorphic, 4)	616247	AD	Arrhythmia and severe cardiac events	Infant	Referral to specialists for surveillance and preemptive management	Neonatal	3	3	2	2	2	12	1
CARD11	607210	Immunodeficiency 11	615206	AR	Immunodeficiency	Infant	Referral to specialists for surveillance and preemptive management	Infant	3	3	3	2	1	12	1
CDC73	607393	Hyperparathyroidism, familial primary	145000	AD	Parathyroid carcinoma	Adulthood	Referral to specialists for surveillance and/or preemptive management	Childhood	1	3	3	3	2	12	1
CDKN2A	600160	Pancreatic cancer / melanoma syndrome	606719	AD	Melanoma	Adulthood	Referral to specialists for surveillance and preemptive management	Adolescent	2	3	2	2	3	12	1
CISD2	611507	Wolfram syndrome 2	604928	AR	Diabetes mellitus / insipidus	Childhood	Referral to specialists for surveillance and preemptive management	Neonatal	2	3	3	2	2	12	1
CLCNKB	602023	Bartter syndrome, type 3	607364	AR	Hypotension	Variable	Referral to specialists for surveillance and preemptive management	Variable	2	3	2	3	2	12	1
CLDN14	605608	Deafness, autosomal recessive 29	614035	AR	Communication deficits	Birth	Referral to specialists for surveillance and preemptive management	Neonatal	1	3	3	3	2	12	1
COL11A2	120290	Otospondylomegaepiphyseal Dysplasia	215150	Multiple and/or complex pattern	Communication deficits	Birth	Referral to specialists for surveillance and preemptive management	Neonatal	1	3	3	3	2	12	1
DES	125660	Cardiomyopathy (Myopathy myofibrillar 1, dilated 1I)	601419	Multiple and/or complex pattern	Arrhythmia and severe cardiac events	Variable	Referral to specialists for surveillance and early management	Neonatal	2	3	2	3	2	12	1
DNMT3B	602900	Immunodeficiency-centromeric instability-facial anomalies syndrome 1	242860	AR	Immunodeficiency	Childhood	Referral to specialists for surveillance and preemptive management	Neonatal	2	3	3	2	2	12	1
DSG2	125671	Cardiomyopathy (ARVC 10, Dilated, 1BB)	610193	AD	Arrhythmia and severe cardiac events	Variable	Referral to specialists for surveillance and preemptive management	Childhood	3	2	2	3	2	12	1
DSP	125647	Cardiomyopathy (Dilated with woolly hair and keratoderma / Arrhthmogenic Right Ventricular Cardiomyopathy 8) and related phenotypes	605676	Multiple and/or complex pattern	Arrhythmia and severe cardiac events	Childhood-Adolescence	Referral to specialists for surveillance and early management	Childhood	2	2	2	3	3	12	1
EDN3	131242	Waardenburg syndrome, type 4B	613265	Multiple and/or complex pattern	Syndromic manifestations	Birth	Referral to specialists for surveillance and/or preemptive management	Neonatal	2	3	3	2	2	12	1
EDNRB	131244	Waardenburg syndrome, type 4A	277580	Multiple and/or complex pattern	Syndromic manifestations	Birth	Referral to specialists for surveillance and/or preemptive management	Neonatal	2	3	3	2	2	12	1
F13A1	134570	Factor XIIIA deficiency	613225	AR	Intracranial hemorrhage	Infant	Referral to specialists for surveillance and early management	Neonatal	2	2	3	3	2	12	1
F13B	134580	Factor XIIIB deficiency	613235	AR	Intracranial hemorrhage	Neonatal	Referral to specialists for surveillance and early management	Neonatal	2	2	3	3	2	12	1
F2	176930	Prothrombin Deficiency, congenital (Dysprothrombinemia, Hypoprothrombinemia)	613679	AR	Intracranial hemorrhage	Birth	Referral to specialists for surveillance and early management	Neonatal	2	2	3	3	2	12	1
FANCA	607139	Fanconi anemia, complementation group A	227650	AR	Bone marrow dysfunction and multi-system disease	Childhood	Referral to specialists for surveillance and early management	Infant	2	3	2	2	3	12	1
FANCG	602956	Fanconi anemia, complementation group G	614082	AR	Bone marrow dysfunction and multi-system disease	Childhood	Referral to specialists for surveillance and early management	Infant	2	3	2	2	3	12	1
FGF3	164950	Deafness, congenital with inner ear agenesis, microtia, and microdontia	610706	AR	Communication deficits	Neonatal	Referral to specialists for surveillance and preemptive management	Neonatal	1	3	3	3	2	12	1
FGFR3	134934	Muenke syndrome	602849	AD	Craniosynostosis	Neonatal	Referral to specialists for surveillance and early management	Infant	1	3	3	2	3	12	1
GATA2	137295	Immunodeficiency 21	137295	AD	Immunodeficiency and myeloid malignancies	Infant	Referral to specialists for surveillance and preemptive management	Infant	2	3	3	2	2	12	1
GATA3	131320	Hypoparathyroidism, sensorineural deafness, and renal dysplasia	146255	AD	Syndromic manifestations	Variable	Referral to specialists for surveillance and preemptive management	Variable	1	3	3	3	2	12	1
GH1	139250	Growth hormone deficiency, isolated, type IA (recessive)	262400	AR	Postnatal growth hormone deficiency and hypoglycemia	Infant	Referral to specialists for surveillance and early management	Neonatal	1	3	2	3	3	12	1
GIPC3	608792	Deafness, Autosomal Recessive 15	601869	AR	Communication deficits	Infant	Referral to specialists for surveillance and preemptive management	Neonatal	1	3	3	3	2	12	1
GPSM2	609245	Chudley-McCullough Syndrome	604213	AR	Communication deficits	Birth	Referral to specialists for surveillance and preemptive management	Neonatal	1	3	3	3	2	12	1
GRXCR1	613283	Deafness, autosomal recessive 25	613285	AR	Communication deficits with or without vestibular involvement	Birth	Referral to specialists for surveillance and preemptive management	Neonatal	1	3	3	3	2	12	1
HNF1A	142410	MODY, type III (MODY3)	600496	AD	Diabetes mellitus and hyperglycemia	Childhood-Adolescence	Referral to specialists for surveillance and preemptive management	Childhood	1	3	2	3	3	12	1
HRAS	190020	Costello syndrome (pulmonary hypertension, pneumothorax, pulmonary fibrosis, & broncho/tracheo‐malacia)	218040	AD	Cardiomyopathy	Variable	Referral to specialists for surveillance and early management	Neonatal	2	3	2	2	3	12	1
ILDR1	609739	Deafness, autosomal recessive 42	609646	AR	Communication deficits	Birth	Referral to specialists for surveillance and preemptive management	Neonatal	1	3	3	3	2	12	1
ITGA2B	607759	Glanzmann thrombasthenia	273800	AR	Bleeding	Birth	Referral to specialists for surveillance and preemptive management	Neonatal	1	3	3	3	2	12	1
ITGB3	173470	Glanzmann thrombasthenia	273800	AR	Bleeding	Birth	Referral to specialists for surveillance and preemptive management	Neonatal	1	3	3	3	2	12	1
JUP	173325	Naxos disease (recessive)	601214	AR	Arrhythmia and severe cardiac events	Variable	Referral to specialists for surveillance and preemptive management	Childhood	3	2	2	2	3	12	1
KCNH2	152427	Romano-Ward Long QT syndrome 2	613688	AD	Arrhythmia	Variable	Referral to specialists for surveillance and preemptive management	Neonatal	3	2	2	2	3	12	1
KCNQ4	603537	Deafness, autosomal dominant 2A	600101	AD	Communication deficits	Variable	Referral to specialists for surveillance and preemptive management	Childhood	1	3	3	3	2	12	1
LDB3	605906	Cardiomyopathy, Familial Hypertrophic, 24 / Dilated IC w/ or w/o LVNC / Left ventricular noncompaction 3	601493	AD	Arrhythmia and severe cardiac events	Variable	Referral to specialists for surveillance and early management	Neonatal	2	3	2	3	2	12	1
LDLRAP1	605747	Hypercholesterolemia, familial, autosomal recessive	603813	AR	Hypercholesterolemia	Adulthood	Referral to specialists for surveillance and preemptive management	Adulthood	2	3	2	3	2	12	1
LRTOMT	612414	Deafness, autosomal recessive 63	611451	AR	Communication deficits	Birth	Referral to specialists for surveillance and preemptive management	Neonatal	1	3	3	3	2	12	1
MARVELD2	610572	Deafness, autosomal recessive 49	610153	AR	Communication deficits	Birth	Referral to specialists for surveillance and preemptive management	Neonatal	1	3	3	3	2	12	1
MEFV (heterozygous/homozygous)	608107	Familial Mediterranean fever, AD/AR, Classic mutations associated with renal failure	134610 / 249100	Multiple and/or complex pattern	Amyloidosis and renal failure	Childhood	Referral to specialists for surveillance and preemptive management	Childhood	1	2	3	3	3	12	1
MYH7	160760	Cardiomyopathy (Hypertrophic 1, Dilated, 1S / Left Ventricular Noncompaction 5) and related myopathies	192600	AD	Arrhythmia and severe cardiac events	Variable	Referral to specialists for surveillance and early management	Neonatal	2	2	2	3	3	12	1
MYH9	160775	MYH9-related disorders (MYH9RD)	153650	AD	Macrothrombocytopenia	Childhood	Referral to specialists for surveillance and early management	Childhood	0	3	3	3	3	12	1
MYL3	160790	Hypertrophic cardiomyopathy 8	608751	Multiple and/or complex pattern	Arrhythmia and severe cardiac events	Variable	Referral to specialists for surveillance and early management	Neonatal	2	3	2	3	2	12	1
MYO6	600970	Non-Syndromic Deafness, Dominant 22	606346	AD	Communication deficits	Childhood	Referral to specialists for surveillance and preemptive management	Childhood	1	3	3	3	2	12	1
NBEAL2	614169	Gray Platelet syndrome	139090	AR	Bleeding	Infant	Referral to specialists for surveillance and preemptive management	Variable	1	3	3	3	2	12	1
NEXN	613121	Cardiomyopathy (Familial Hypertrophic 20, Dilated 1CC)	613876	AD	Arrhythmia and severe cardiac events	Adulthood	Referral to specialists for surveillance and early management	Neonatal	2	3	2	3	2	12	1
NKX2-1	600635	Choreoathetosis, hypothyroidism, and neonatal respiratory distress	610978	AD	Hypothyroidism	Birth	Referral to specialists for surveillance and preemptive management	Neonatal	1	3	3	3	2	12	1
P2RY12	600515	Bleeding disorder, platelet-type, 8	609821	AR	Bleeding	Childhood	Referral to specialists for surveillance and preemptive management	Neonatal	1	3	3	3	2	12	1
PIK3CD	602839	Immunodeficiency 14	615513	AD	Immunodeficiency	Childhood	Referral to specialists for surveillance and preemptive management	Childhood	2	3	2	3	2	12	1
PLN	172405	Cardiomyopathy (Familial Hypertrophic 18, dilated, 1P)	613874	AD	Arrhythmia and severe cardiac events	Adulthood	Referral to specialists for surveillance and early management	Neonatal	2	3	2	3	2	12	1
POU3F4	300039	Deafness, X-linked 2	304400	X-linked	Communication deficits	Birth	Referral to specialists for surveillance and preemptive management	Birth	1	3	3	3	2	12	1
POU4F3	602460	Deafness, autosomal dominant 15	602459	AD	Communication deficits	Adulthood	Referral to specialists for surveillance and preemptive management	Adolescent	1	3	3	3	2	12	1
PTEN	601728	PTEN hamartoma tumor syndrome	158350	AD	Hereditary cancer predisposition	Adulthood	Referral to specialists for surveillance and/or preemptive management	Childhood	2	3	2	3	2	12	1
PTPN11	176876	LEOPARD syndrome 1 / Noonan syndrome 1 / Leukemia, Juvenile myelomonocytic / Metachondromatosis	151100	AD	Cardiac manifestations	Birth	Referral to specialists for surveillance and early management	Neonatal	2	3	2	2	3	12	1
RBM20	613171	Cardiomyopathy, dilated, 1DD	613172	AD	Arrhythmia and severe cardiac events	Adulthood	Referral to specialists for surveillance and early management	Neonatal	2	3	2	3	2	12	1
RPS19	603474	Diamond-Blackfan anemia 1	105650	AD	Anemia	Infant	Referral to specialists for surveillance and early management	Infant	1	3	2	3	3	12	1
RYR1	180901	Malignant hyperthermia susceptibility	145600	AD	Anesthesia-induced malignant hyperthermia	Variable	Referral to specialists for surveillance and preemptive management	Neonatal	2	1	3	3	3	12	1
SCN4A	603967	Hyperkalemic periodic paralysis, type 2	170500	AD	Episodic weakness and progressive myopathy	Infant	Referral to specialists for surveillance and preemptive management	Neonatal	1	3	3	3	2	12	1
SCN5A	600163	Arrhythmia, Cardiomyopathy (Romano-Ward Long QT syndrome 3 / Brugada Syndrome / Dilated, IE)	603830	AD	Arrhythmia and severe cardiac events	Variable	Referral to specialists for surveillance and preemptive management	Neonatal	3	2	2	2	3	12	1
SLC19A2	603941	Thiamine-responsive megaloblastic anemia syndrome	249270	AR	Syndromic manifestations	Childhood	Referral to specialists for surveillance and early management	Childhood	1	3	3	3	2	12	1
SLITRK6	609681	Deafness and myopia	221200	AR	Communication deficits	Infant	Referral to specialists for surveillance and preemptive management	Infant	1	3	3	3	2	12	1
SRY	480000	46XY sex reversal 1	400044	Y-linked	Gonadoblastoma	Childhood	Referral to specialists for surveillance and early management	Infant	2	2	3	2	3	12	1
STAT3	102582	Atopic & eosinophilic disease, Hyper‐IgE recurrent infection syndrome	147060	AD	Sinopulmonary infections and pneumatocele formation	Infant	Referral to specialists for surveillance and preemptive management	Infant	2	3	2	2	3	12	1
STRC	606440	Deafness, autosomal recessive 16	603720	AR	Communication deficits	Infant	Referral to specialists for surveillance and preemptive management	Neonatal	1	3	3	3	2	12	1
TFR2	604720	Hemochromatosis, type 3	604250	AR	Iron overload	Adulthood	Referral to specialists for surveillance and preemptive management	Adolescent	1	3	3	3	2	12	1
TGFB3	190230	Loeys-Dietz Syndrome 5	107970	AD	Arrhythmia and severe cardiac events	Adolescent	Referral to specialists for surveillance and early management	Childhood	2	2	3	3	2	12	1
TMC1	606706	Deafness, Autosomal Recessive 7	600974	AR	Communication deficits	Birth	Referral to specialists for surveillance and preemptive management	Neonatal	1	3	3	3	2	12	1
TNNC1	191040	Cardiomyopathy (Hypertrophic 13, dilated, 1Z)	613243	AD	Arrhythmia and severe cardiac events	Variable	Referral to specialists for surveillance and early management	Neonatal	2	3	2	3	2	12	1
TPM1	191010	Cardiomyopathy (Hypertrophic 3, Dilated IY)	115196	AD	Arrhythmia and severe cardiac events	Variable	Referral to specialists for surveillance and early management	Neonatal	2	3	2	3	2	12	1
UNC13D	608897	Hemophagocytic lymphohistiocytosis, familial, 3	608898	AR	Severe inflammation and immune dysregulation	Infant	Referral to specialists for surveillance and preemptive management	Neonatal	2	3	2	2	3	12	1
MPL	159530	Thrombocytopenia, congenital amegakaryocytic	604498	AR	Aplastic anemia	Neonatal	Referral to specialists for surveillance and early management	Neonatal	2	3	3	2	2	12	1
TCIRG1	604592	Osteopetrosis, autosomal recessive 1	259700	AR	Osteopetrosis and blindness	Infant	Referral to specialists for surveillance and early management	Neonatal	3	3	2	2	2	12	1
NRAS	164790	Noonan syndrome 6	613224	AD	Heart disease, congenital (incl. cardiomyopathy)	Birth	Referral to specialists for surveillance and early management	Neonatal	2	3	2	3	2	12	1
ABCC9	601439	Cantu Syndrome / Cardiomyopathy, dilated, 1O	608569	AD	Syndromic manifestations	Birth	Referral to specialists for surveillance and early management	Neonatal	2	3	1	3	2	11	1
ACTN2	102573	Cardiomyopathy, Familial Hypertrophic, 23, w/ or w/o LVNC / dilated 1AA w/ or w/o LVNC	612158	AD	Arrhythmia and severe cardiac events	Adulthood	Referral to specialists for surveillance and early management	Neonatal	2	2	2	3	2	11	1
BRCA2	600185	Fanconi anemia, complementation group D1	605724	AR	Bone marrow dysfunction and multi-system disease	Childhood	Referral to specialists for surveillance and early management	Infant	2	3	2	2	2	11	1
BSND	606412	Bartter syndrome type 4A (recessive)	602522	AR	Communication deficits	Birth	Referral to specialists for surveillance and preemptive management	Neonatal	1	3	3	3	1	11	1
CACNA1C	114205	Arrhythmia (Brugada Syndrome 3, Timothy syndrome)	601005	AD	Arrhythmia and severe cardiac events	Infant	Referral to specialists for surveillance and early management	Neonatal	2	3	2	2	2	11	1
CACNA1S	114208	Malignant hyperthermia susceptibility 5	601887	AD	Anesthesia-induced malignant hyperthermia	Variable	Referral to specialists for surveillance and preemptive management	Neonatal	2	1	3	3	2	11	1
CACNB2	600003	Brugada Syndrome 4	611876	AD	Arrhythmia and severe cardiac events	Variable	Referral to specialists for surveillance and early management	Neonatal	2	3	2	2	2	11	1
CALM2	114182	Long QT Syndrome 15	616249	AD	Arrhythmia and severe cardiac events	Variable	Referral to specialists for surveillance and preemptive management	Neonatal	3	2	2	2	2	11	1
CASQ2	114251	Ventricular tachycardia, catecholaminergic polymorphic, 2 (recessive)	611938	AR	Arrhythmia and severe cardiac events	Childhood	Referral to specialists for surveillance and preemptive management	Neonatal	3	2	2	2	2	11	1
CCDC39	613798	Ciliary dyskinesia, primary, 14	613807	AR	Syndromic manifestations	Birth	Referral to specialists for surveillance and early management	Neonatal	1	3	2	2	3	11	1
CLPP	601119	Deafness, autosomal recessive 81 (aka Perrault syndrome 3)	614129	AR	Communication deficits	Birth	Referral to specialists for surveillance and preemptive management	Neonatal	1	3	3	3	1	11	1
COL3A1	120180	Ehlers-Danlos Syndrome Type IV - Vascular Type	130050	AD	Arterial dissection and organ rupture	Variable	Referral to specialists for surveillance and preemptive management	Childhood	3	3	1	2	2	11	1
COL9A1	614134	Stickler syndrome, type IV	614134	AR	Syndromic manifestations	Childhood	Referral to specialists for surveillance and preemptive management	Neonatal	1	3	3	3	1	11	1
COQ6	614647	Coenzyme Q10 deficiency, primary, 6	614650	AR	Syndromic manifestations	Birth	Referral to specialists for surveillance and preemptive management	Neonatal	2	3	2	3	1	11	1
CSRP3	600824	Cardiomyopathy (Hypertrophic 12, ?dilated, 1M)	612124	AD	Arrhythmia and severe cardiac events	Adulthood	Referral to specialists for surveillance and early management	Neonatal	2	3	2	3	1	11	1
CYRL1	609877	Nonsyndromic hearing loss	N/A	AR	Communication deficits	Neonatal	Referral to specialists for surveillance and preemptive management	Neonatal	1	3	3	3	1	11	1
DFNB59 / PJVK	610219	Non-Syndromic Deafness, Recessive	610220	AR	Communication deficits with or without auditory neuropathy spectrum disorder	Childhood	Referral to specialists for surveillance and preemptive management	Neonatal	1	3	3	3	1	11	1
DNAH11	603339	Ciliary dyskinesia, primary, 7, with or without situs inversus	611884	AR	Syndromic manifestations	Birth	Referral to specialists for surveillance and early management	Neonatal	1	3	2	2	3	11	1
DNAH5	603335	Ciliary dyskinesia, primary, 3, with or without situs inversus	608644	AR	Syndromic manifestations	Birth	Referral to specialists for surveillance and early management	Neonatal	1	3	2	2	3	11	1
DNAI1	604366	Ciliary dyskinesia, primary, 1, with or without situs inversus (Kartagener Syndrome)	244400	AR	Syndromic manifestations	Birth	Referral to specialists for surveillance and early management	Neonatal	1	3	2	2	3	11	1
ESPN	606351	Deafness, autosomal recessive 36	609006	AR	Communication deficits with or without vestibular involvement	Infant	Referral to specialists for surveillance and preemptive management	Neonatal	1	3	3	3	1	11	1
ESRRB	602167	Non-Syndromic Deafness, Recessive 35	608565	AR	Communication deficits	Birth	Referral to specialists for surveillance and preemptive management	Neonatal	1	3	3	3	1	11	1
F11	264900	Factor XI deficiency, autosomal recessive	612416	Multiple and/or complex pattern	Bleeding	Variable	Referral to specialists for surveillance and preemptive management	Variable	0	3	3	3	2	11	1
FANCB	300515	Fanconi anemia, complementation group B	300514	X-linked	Bone marrow dysfunction and multi-system disease	Childhood	Referral to specialists for surveillance and early management	Infant	2	3	2	2	2	11	1
FANCD2	613984	Fanconi anemia, complementation group D2	227646	AR	Bone marrow dysfunction and multi-system disease	Childhood	Referral to specialists for surveillance and early management	Infant	2	3	2	2	2	11	1
FANCE	613976	Fanconi anemia, complementation group E	600901	AR	Bone marrow dysfunction and multi-system disease	Childhood	Referral to specialists for surveillance and early management	Infant	2	3	2	2	2	11	1
FANCF	613897	Fanconi anemia, complementation group F	603467	AR	Bone marrow dysfunction and multi-system disease	Childhood	Referral to specialists for surveillance and early management	Infant	2	3	2	2	2	11	1
FANCI	611360	Fanconi anemia, complementation group I	609053	AR	Bone marrow dysfunction and multi-system disease	Childhood	Referral to specialists for surveillance and early management	Infant	2	3	2	2	2	11	1
FOXE1	602617	Bamforth-Lazarus syndrome	241850	AR	Hypothyroidism	Birth	Referral to specialists for surveillance and preemptive management	Neonatal	2	3	2	3	1	11	1
GGCX	137167	Vitamin K-dependent coagulation defect	277450	AR	Bleeding	Neonatal	Referral to specialists for surveillance and preemptive management	Neonatal	1	3	3	3	1	11	1
GP1BB	138720	Bernard-Soulier Syndrome, type B	231200	AR	Bleeding	Birth	Referral to specialists for surveillance and preemptive management	Neonatal	0	3	3	3	2	11	1
GP6	605546	Bleeding disorder, platelet-type, 11	614201	AR	Bleeding	Infant	Referral to specialists for surveillance and preemptive management	Neonatal	1	3	3	3	1	11	1
GP9	173515	Bernard-Soulier Syndrome, type C	231200	AR	Bleeding	Variable	Referral to specialists for surveillance and preemptive management	Neonatal	0	3	3	3	2	11	1
HBG2	142250	Cyanosis, transient neonatal	613977	AD	Anemia and cyanosis	Birth	Referral to specialists for surveillance and early management	Neonatal	0	3	3	3	2	11	1
HGF	142409	Deafness, autosomal recessive 39	608265	AR	Communication deficits	Birth	Referral to specialists for surveillance and preemptive management	Neonatal	1	3	3	3	1	11	1
HPS3	606118	Hermansky-Pudlak Syndrome 3	614072	AR	Syndromic manifestations	Childhood	Referral to specialists for surveillance and early management	Neonatal	0	3	3	3	2	11	1
IL2RA	147730	Interleukin-2 receptor, alpha chain, deficiency of	606367	AR	Immunodeficiency	Infant	Referral to specialists for surveillance and preemptive management	Childhood	2	3	3	2	1	11	1
KARS	601421	Deafness, autosomal recessive 89	613916	AR	Communication deficits	Birth	Referral to specialists for surveillance and preemptive management	Neonatal	1	3	3	3	1	11	1
KCNA5	176267	Atrial fibrillation, familial, 7	612240	AD	Arrhythmia and severe cardiac events	Adulthood	Referral to specialists for surveillance and early management	Childhood	2	3	2	2	2	11	1
KCNJ5	600734	Hyperaldosteronism, familial, type III	613677	AD	Hypertensive crisis	Childhood	Referral to specialists for surveillance and preemptive management	Childhood	2	3	3	2	1	11	1
LOXHD1	613072	Deafness, autosomal recessive 77	613079	AR	Communication deficits	Childhood	Referral to specialists for surveillance and preemptive management	Childhood	1	3	3	3	1	11	1
MAX	154950	Pheochromocytoma susceptibility	171300	AD	Malignant pheochromocytoma / paraganglioma	Adulthood	Referral to specialists for surveillance and/or preemptive management	Childhood	2	2	3	2	2	11	1
MSRB3	613719	Deafness, autosomal recessive 74	613718	AR	Communication deficits	Birth	Referral to specialists for surveillance and preemptive management	Neonatal	1	3	3	3	1	11	1
MYH11	160745	Familial Thoracic Aortic Aneurysms 4	132900	AD	Aortic dissection	Adulthood	Referral to specialists for surveillance and preemptive management	Childhood	3	2	2	3	1	11	1
MYL2	160781	Hypertrophic cardiomyopathy 10	608758	AD	Arrhythmia and severe cardiac events	Variable	Referral to specialists for surveillance and early management	Neonatal	2	2	2	3	2	11	1
NOTCH2	600275	Alagille syndrome 2	610205	AD	Syndromic manifestations	Neonatal	Referral to specialists for surveillance and early management	Neonatal	2	3	2	2	2	11	1
OTOA	607038	Deafness, autosomal recessive 22	607039	AR	Communication deficits	Birth	Referral to specialists for surveillance and preemptive management	Neonatal	1	3	3	3	1	11	1
OTOG	604487	Deafness, autosomal recessive 18B	614945	AR	Communication deficits	Infant	Referral to specialists for surveillance and preemptive management	Neonatal	1	3	3	3	1	11	1
OTOGL	614925	Deafness, autosomal recessive 84B	614944	AR	Communication deficits	Birth	Referral to specialists for surveillance and preemptive management	Neonatal	1	3	3	3	1	11	1
PKP2	602861	Arrhythmogenic right ventricular cardiomyopathy 9	609040	AD	Arrhythmia and severe cardiac events	Variable	Referral to specialists for surveillance and early management	Childhood	2	3	2	2	2	11	1
PROC	612283	Thrombophilia due to protein C deficiency, autosomal recessive	612304	AR	Thrombosis	Neonatal	Referral to specialists for surveillance and preemptive management	Neonatal	3	3	1	2	2	11	1
PROS1	176880	Thrombophilia due to protein S deficiency, autosomal dominant	612336	AD	Thrombosis	Adulthood	Referral to specialists for surveillance and preemptive management	Adolescent	1	3	2	3	2	11	1
PRPS1	311850	Deafness, X-linked 1	304500	X-linked	Communication deficits	Variable	Referral to specialists for surveillance and preemptive management	Variable	1	3	3	3	1	11	1
PTPRQ	603317	Deafness, autosomal recessive 84A	613391	AR	Communication deficits	Birth	Referral to specialists for surveillance and preemptive management	Neonatal	1	3	3	3	1	11	1
RAB23	606144	Carpenter Syndrome	201000	AR	Craniosynostosis	Birth	Referral to specialists for surveillance and early management	Infant	1	3	3	2	2	11	1
RASA1	139150	Capillary malformation-arteriovenous malformation	608354	AD	Capillary and arteriovenous malformations	Variable	Referral to specialists for surveillance and early management	Adolescent	2	2	2	3	2	11	1
RDX	179410	Deafness, autosomal recessive 24	611022	AR	Communication deficits	Birth	Referral to specialists for surveillance and preemptive management	Neonatal	1	3	3	3	1	11	1
RIT1	609591	Noonan syndrome 8	615355	AD	Hypertrophic cardiomyopathy	Infant	Referral to specialists for surveillance and early management	Infant	2	3	2	2	2	11	1
RPL11	604175	Diamond-Blackfan anemia 7	612562	AD	Anemia	Infant	Referral to specialists for surveillance and early management	Infant	1	3	2	3	2	11	1
RPL35A	180468	Diamond-Blackfan anemia 5	612528	AD	Anemia	Infant	Referral to specialists for surveillance and early management	Infant	1	3	2	3	2	11	1
RPL5	603634	Diamond-Blackfan anemia 6	612561	AD	Anemia	Infant	Referral to specialists for surveillance and early management	Infant	1	3	2	3	2	11	1
RPS10	603632	Diamond-Blackfan anemia 9	613308	AD	Anemia	Infant	Referral to specialists for surveillance and early management	Infant	1	3	2	3	2	11	1
RPS17	180472	Diamond-Blackfan anemia 4	612527	AD	Anemia	Infant	Referral to specialists for surveillance and early management	Infant	1	3	2	3	2	11	1
RPS24	602412	Diamond-blackfan anemia 3	610629	AD	Anemia	Infant	Referral to specialists for surveillance and early management	Infant	1	3	2	3	2	11	1
RPS26	603701	Diamond-Blackfan anemia 10	613309	AD	Anemia	Infant	Referral to specialists for surveillance and early management	Infant	1	3	2	3	2	11	1
RYR2	180902	Arrhythmia (Catecholaminergic polymorphic ventricular tachycardia / Arrhythmogenic Right Ventricular Dysplasia 2)	604772	AD	Arrhythmia and severe cardiac events	Variable	Referral to specialists for surveillance and preemptive management	Variable	3	2	2	2	2	11	1
S1PR2	605111	Deafness, autosomal recessive 68	610419	AR	Communication deficits	Infant	Referral to specialists for surveillance and preemptive management	Neonatal	1	3	3	3	1	11	1
SCN1B	600235	Brugada Syndrome 5 / Cardiac conduction defect, nonspecific	612838	AD	Arrhythmia and severe cardiac events	Variable	Referral to specialists for surveillance and early management	Neonatal	2	3	2	2	2	11	1
SERPINC1	107300	Thrombophilia due to antithrombin III deficiency	613118	Multiple and/or complex pattern	Thrombosis	Adulthood	Referral to specialists for surveillance and preemptive management	Adolescent	1	3	2	3	2	11	1
SLC46A1	611672	Folate malabsorption, hereditary	229050	AR	Anemia and hypogammaglobulinemia	Infant	Referral to specialists for surveillance and dietary management	Neonatal	2	3	2	2	2	11	1
SMPX	300226	Deafness, X-Linked 4 (Affected hemizygous males and homozygous females)	300066	X-linked	Communication deficits	Childhood	Referral to specialists for surveillance and preemptive management	Infant	1	3	3	3	1	11	1
TBC1D24	613577	Deafness, autosomal recessive 86	614617	AR	Communication deficits	Birth	Referral to specialists for surveillance and preemptive management	Neonatal	1	3	3	3	1	11	1
TCAP	604488	Cardiomyopathy, Familial Hypertrophic, 25	607487	AD	Arrhythmia and severe cardiac events	Adulthood	Referral to specialists for surveillance and early management	Neonatal	2	3	2	3	1	11	1
TCOF1	606847	Treacher Collins syndrome 1	154500	AD	Communication deficits	Neonatal	Referral to specialists for surveillance and preemptive management	Neonatal	1	3	2	3	2	11	1
TGFB2	190220	Loeys-Dietz Syndrome 4	614816	AD	Aortic dissection	Adulthood	Referral to specialists for surveillance and early management	Childhood	2	3	2	3	1	11	1
TP53	191170	Li-Fraumeni syndrome	151623	AD	Syndromic manifestations	Adolescent	Referral to specialists for surveillance and early management	Childhood	2	3	2	2	2	11	1
TTN	188840	Cardiomyopathy (Familial Hypertrophic 9, dilated, 1G) and other myopathies	613765	Multiple and/or complex pattern	Arrhythmia and severe cardiac events	Infant	Referral to specialists for surveillance and early management	Neonatal	2	2	2	3	2	11	1
VCL	193065	Cardiomyopathy (Hypertrophic, 15, dilated, 1W)	613255	AD	Arrhythmia and severe cardiac events	Adulthood	Referral to specialists for surveillance and early management	Neonatal	2	3	2	3	1	11	1
UGT1A1	191740	Crigler-Najjar syndrome, type I / Crigler-Najjar syndrome, type II / Hyperbilirubinemia, familial transient neonatal	218800	AR	Hyperbilirubinemia	Birth	Referral to specialists for surveillance and preemptive management	Neonatal	2	2	2	3	2	11	1
PRRT2	614386	Convulsions, familial infantile, with paroxysmal choreoathetosis	602066	AD	Paroxysmal attacks	Childhood	Referral to specialists for surveillance and supportive care	Neonatal	1	3	2	3	2	11	1
ALB	103600	Familial dysalbuminemic hyperthyroxinemia	615999	AD	Dysalbuminemic hyperthyroxinemia	Childhood	Referral to specialists for surveillance and preemptive management	Childhood	1	1	3	3	2	10	1
ANK2	106410	Long QT Syndrome 4	600919	AD	Arrhythmia and severe cardiac events	Variable	Referral to specialists for surveillance and early management	Neonatal	2	2	2	2	2	10	1
ARMC4	615408	Ciliary dyskinesia, primary, 23	615451	AR	Syndromic manifestations	Birth	Referral to specialists for surveillance and early management	Neonatal	1	3	2	2	2	10	1
BMPR2	600799	Pulmonary hypertension, familial primary, 1, with or without HHT / fenfluramine or dexfenfluramine-associated / Pulmonary venoocclusive disease 1	178600 / 265450	AD	Pulmonary hypertension	Variable	Referral to specialists for surveillance and early management	Neonatal	2	2	1	2	3	10	1
BRIP1	605882	Fanconi Anemia complementation group J	609054	AR	Bone marrow dysfunction and multi-system disease	Childhood	Referral to specialists for surveillance and early management	Infant	2	3	2	2	1	10	1
CCDC103	614677	Ciliary dyskinesia, primary, 17	614679	AR	Syndromic manifestations	Birth	Referral to specialists for surveillance and early management	Neonatal	1	3	2	2	2	10	1
CCDC114	615038	Ciliary dyskinesia, primary, 20	615067	AR	Syndromic manifestations	Birth	Referral to specialists for surveillance and early management	Neonatal	1	3	2	2	2	10	1
CCDC151	615956	Ciliary dyskinesia, primary, 30	616037	AR	Syndromic manifestations	Birth	Referral to specialists for surveillance and early management	Neonatal	1	3	2	2	2	10	1
CCDC40	613799	Ciliary dyskinesia, primary, 15	613808	AR	Syndromic manifestations	Birth	Referral to specialists for surveillance and early management	Neonatal	1	3	2	2	2	10	1
CSF2RA	306250	Surfactant metabolism dysfunction, pulmonary, 4 / Familial pulmonary alveolar proteinosis	300770	AR	Syndromic manifestations	Childhood	Referral to specialists for surveillance and early management	Childhood	1	3	3	2	1	10	1
DNAAF1	613190	Ciliary dyskinesia, primary, 13	613193	AR	Syndromic manifestations	Birth	Referral to specialists for surveillance and early management	Neonatal	1	3	2	2	2	10	1
DNAAF2	612517	Ciliary dyskinesia, primary, 10	612518	AR	Syndromic manifestations	Birth	Referral to specialists for surveillance and early management	Neonatal	1	3	2	2	2	10	1
DNAI2	605483	Ciliary dyskinesia, primary, 9, with or without situs inversus	612444	AR	Syndromic manifestations	Birth	Referral to specialists for surveillance and early management	Neonatal	1	3	2	2	2	10	1
F12	610619	Angioedema, hereditary, type III	610618	AD	Swelling and respiratory compromise	Variable	Referral to specialists for surveillance and preemptive management	Variable	2	2	2	3	1	10	1
FANCL	608111	Fanconi anemia, complementation group L	614083	AR	Bone marrow dysfunction and multi-system disease	Childhood	Referral to specialists for surveillance and early management	Infant	2	3	2	2	1	10	1
GATA1	305371	Anemia, with or without neutropenia and/or platelet abnormalities	300835	X-linked	Anemia	Infant	Referral to specialists for surveillance and early management	Infant	1	3	2	3	1	10	1
KCNJ2	600681	Andersen-Tawil syndrome; LQT 7	170390	AD	Arrhythmia and severe cardiac events	Variable	Referral to specialists for surveillance and early management	Childhood	2	2	2	2	2	10	1
LARS2	604544	Perrault Syndrome 4	615300	AR	Communication deficits	Childhood	Referral to specialists for surveillance and preemptive management	Infant	1	3	3	3	0	10	1
LRRC6	614930	Ciliary dyskinesia, primary, 19	614935	AR	Syndromic manifestations	Birth	Referral to specialists for surveillance and early management	Neonatal	1	3	2	2	2	10	1
NFKB2	164012	Immunodeficiency, common variable, 10	615577	AD	Immunodeficiency	Infant	Referral to specialists for surveillance and preemptive management	Infant	1	3	2	3	1	10	1
NLRP3	606416	Muckle-Wells syndrome / CINCA syndrome / Familial cold-induced inflammatory syndrome 1	191900	AD	Syndromic manifestations	Infant	Referral to specialists for surveillance and preemptive management	Neonatal	2	0	3	3	2	10	1
PALB2	610355	Fanconi anemia, complementation group N	610832	AR	Bone marrow dysfunction and multi-system disease	Childhood	Referral to specialists for surveillance and early management	Infant	2	3	2	2	1	10	1
POLR1D	613715	Treacher Collins syndrome 2	613717	Multiple and/or complex pattern	Communication deficits	Neonatal	Referral to specialists for surveillance and preemptive management	Neonatal	1	3	2	3	1	10	1
RPS29	603633	Diamond-Blackfan anemia 13	615909	AD	Anemia	Infant	Referral to specialists for surveillance and early management	Infant	1	3	2	3	1	10	1
RSPH1	609314	Ciliary dyskinesia, primary, 24	615481	AR	Syndromic manifestations	Birth	Referral to specialists for surveillance and early management	Neonatal	1	3	2	2	2	10	1
RSPH4A	612647	Ciliary dyskinesia, primary, 11	612649	AR	Syndromic manifestations	Birth	Referral to specialists for surveillance and early management	Neonatal	1	3	2	2	2	10	1
SCN4B	608256	Long QT syndrome-10	611819	AD	Arrhythmia and severe cardiac events	Variable	Referral to specialists for surveillance and early management	Neonatal	2	3	2	2	1	10	1
SDHD	602690	Hereditary Paraganglioma-Pheochromocytoma Syndrome 1	168000	AD	Syndromic manifestations	Adulthood	Referral to specialists for surveillance and early management	Childhood	1	3	2	2	2	10	1
SLC2A9	606142	Hypouricemia, renal, 2	612076	AR	Hypouricemia and exercise-induced acute renal failure	Adolescent	Referral to specialists for surveillance and early management	Adolescent	1	2	2	3	2	10	1
SNAI2	602150	Waardenburg Syndrome, type 2D	608890	AR	Communication deficits	Birth	Referral to specialists for surveillance and preemptive management	Neonatal	1	3	3	3	0	10	1
SPAG1	603395	Ciliary dyskinesia, primary, 28	615505	AR	Syndromic manifestations	Birth	Referral to specialists for surveillance and early management	Neonatal	1	3	2	2	2	10	1
TRDN	603283	Ventricular tachycardia, catecholaminergic polymorphic, 2	615441	AR	Arrhythmia and severe cardiac events	Infant	Referral to specialists for surveillance and preemptive management	Infant	3	2	2	2	1	10	1
ZMYND10	607070	Ciliary Dyskinesia, Primary, 22	615444	AR	Syndromic manifestations	Birth	Referral to specialists for surveillance and early management	Neonatal	1	3	2	2	2	10	1
MTTP	157147	Abetalipoproteinemia	200100	AR	Syndromic manifestations	Neonatal	Referral to specialists for surveillance and dietary management	Neonatal	1	3	3	3	0	10	1
PHGDH	606879	3-phosphoglycerate dehydrogenase deficiency	601815	AR	Syndromic manifestations	Birth	Referral to specialists for surveillance and early management	Neonatal	2	3	1	3	1	10	1
GLIS3	610192	Diabetes mellitus, neonatal, with congenital hypothyroidism	610199	AR	Hyperglycemia	Neonatal	Referral to specialists for surveillance and preemptive management	Neonatal	2	2	2	2	2	10	1
ACTG2	102545	Visceral myopathy	155310	AD	Megacystis and chronic bladder dysfuntion	Variable	Referral to specialists for surveillance and supportive management	Neonatal	1	3	1	3	2	10	1
C21ORF59	615494	Ciliary dyskinesia, primary, 26	615500	AR	Syndromic manifestations	Neonatal	Referral to specialists for surveillance and early management	Neonatal	1	3	2	2	1	9	1
CCDC65	611088	Ciliary dyskinesia, primary, 27	615504	AR	Syndromic manifestations	Neonatal	Referral to specialists for surveillance and early management	Neonatal	1	3	2	2	1	9	1
CCNO	607752	Ciliary dyskinesia, primary, 29	615872	AR	Syndromic manifestations	Childhood	Referral to specialists for surveillance and early management	Neonatal	1	3	2	2	1	9	1
DNAAF3	614566	Ciliary Dyskinesia, Primary, 2	606763	AR	Syndromic manifestations	Birth	Referral to specialists for surveillance and early management	Neonatal	1	3	2	2	1	9	1
DNAAF5	614864	Ciliary dyskinesia, primary, 18	614874	AR	Syndromic manifestations	Birth	Referral to specialists for surveillance and early management	Neonatal	1	3	2	2	1	9	1
DNAJB13	610263	Ciliary dyskinesia, primary, 34	617091	AR	Syndromic manifestations	Birth	Referral to specialists for surveillance and early management	Neonatal	1	3	2	2	1	9	1
DNAL1	610062	Ciliary dyskinesia, primary, 16	614017	AR	Syndromic manifestations	Birth	Referral to specialists for surveillance and early management	Neonatal	1	3	2	2	1	9	1
DRC1	615288	Ciliary dyskinesia, primary, 21	615294	AR	Syndromic manifestations	Birth	Referral to specialists for surveillance and early management	Neonatal	1	3	2	2	1	9	1
DSC2	125645	Arrhythmogenic right ventricular cardiomyopathy 11	610476	Multiple and/or complex pattern	Arrhythmia and severe cardiac events	Variable	Referral to specialists for surveillance and early management	Childhood	2	2	2	2	1	9	1
DYX1C1	608706	Ciliary dyskinesia, primary, 25	615482	AR	Syndromic manifestations	Infant	Referral to specialists for surveillance and early management	Neonatal	1	3	2	2	1	9	1
GAS8	605178	Ciliary dyskinesia, primary, 33	616726	AR	Syndromic manifestations	Birth	Referral to specialists for surveillance and early management	Neonatal	1	3	2	2	1	9	1
GPD1L	611778	Brugada Syndrome 2	611777	AD	Arrhythmia and severe cardiac events	Variable	Referral to specialists for surveillance and early management	Neonatal	2	2	2	2	1	9	1
HYDIN	610812	Ciliary dyskinesia, primary, 5	608647	AR	Syndromic manifestations	Birth	Referral to specialists for surveillance and early management	Neonatal	1	3	2	2	1	9	1
ITK	186973	Lymphoproliferative syndrome 1	613011	AR	Immunodeficiency - Epstein-Barr virus associated	Childhood	Referral to specialists for surveillance and early management	Childhood	3	3	1	1	1	9	1
KCNK3	603220	Pulmonary hypertension, primary, 4	615344	AD	Pulmonary hypertension	Variable	Referral to specialists for surveillance and early management	Neonatal	2	3	1	2	1	9	1
MCIDAS	614086	Ciliary dyskinesia, primary	N/A	AR	Syndromic manifestations	Birth	Referral to specialists for surveillance and early management	Neonatal	1	3	2	2	1	9	1
RSPH3	615876	Ciliary dyskinesia, primary, 32	616481	AR	Syndromic manifestations	Birth	Referral to specialists for surveillance and early management	Neonatal	1	3	2	2	1	9	1
RSPH9	612648	Ciliary dyskinesia, primary, 12	612650	AR	Syndromic manifestations	Birth	Referral to specialists for surveillance and early management	Neonatal	1	3	2	2	1	9	1
SDHC	602413	Hereditary Paraganglioma-Pheochromocytoma Syndrome 3	605373	AD	Syndromic manifestations	Adulthood	Referral to specialists for surveillance and early management	Childhood	1	3	2	2	1	9	1
TTC25	617095	Ciliary dyskinesia, primary, 35	617092	AR	Syndromic manifestations	Birth	Referral to specialists for surveillance and early management	Neonatal	1	3	2	2	1	9	1
TRMU	610230	Liver failure, transient infantile	613070	AR	Acute liver failure	Neonatal	Referral to specialists for surveillance and supportive care	Neonatal	2	0	3	3	1	9	1
TEK	600221	Glaucoma 3, primary congenital, E / Venous malformations, multiple cutaneous and mucosal	617272	AD	Vision impairment	Birth	Referral to specialists for surveillance and early management	Neonatal	1	3	2	2	1	9	1
